# Supplementary material for: Design and analysis of teaching early warning system based on multimodal data in an intelligent learning environment
Source: PeerJ Comput Sci. 2025 Mar 4;11:e2692. doi: 10.7717/peerj-cs.2692 (PMC11888907; doi:10.7717/peerj-cs.2692)
Supplement: Supplemental Information 2 — We have used the UCF101 data set, UCF101 is an action recognition data set of realistic action videos, collected from YouTube, having 101 action categories. This data set is an extension of UCF50 data set which has 50 action categories. the data set is freely available at the following link https://www.crcv.ucf.edu/data/UCF101.php [file peerj-cs-11-2692-s002.txt]

We have used the UCF101 data set, UCF101  is an action recognition data set of realistic action videos, collected from YouTube, having 101 action categories. This data set is an extension of UCF50 data set which has 50 action categories.
the data set is freely available at the following link 

https://www.crcv.ucf.edu/data/UCF101.php

The permanenet link of IEMOCAP data set is as follows 
https://www.kaggle.com/datasets/samuelsamsudinng/iemocap-emotion-speech-database?resource=download
