# Supplementary material for: Design and analysis of teaching early warning system based on multimodal data in an intelligent learning environment
Source: PeerJ Comput Sci. 2025 Mar 4;11:e2692. doi: 10.7717/peerj-cs.2692 (PMC11888907; doi:10.7717/peerj-cs.2692)
Supplement: Supplemental Information 3 — The permanenet link of IEMOCAP data set is as follows https://www.kaggle.com/datasets/samuelsamsudinng/iemocap-emotion-speech-database?resource=download [file peerj-cs-11-2692-s003.zip]

Archive with 1 entries (1 files):
- iemocap_full_dataset.csv
