# Supplementary material for: Design and analysis of teaching early warning system based on multimodal data in an intelligent learning environment
Source: PeerJ Comput Sci. 2025 Mar 4;11:e2692. doi: 10.7717/peerj-cs.2692 (PMC11888907; doi:10.7717/peerj-cs.2692)
Supplement: Supplemental Information 3 — The permanenet link of IEMOCAP data set is as follows https://www.kaggle.com/datasets/samuelsamsudinng/iemocap-emotion-speech-database?resource=download [file peerj-cs-11-2692-s003.zip › iemocap_full_dataset.csv]

session	method	gender	emotion	n_annotators	agreement	path
1	script	F	neu	3	3	Session1/sentences/wav/Ses01F_script02_1/Ses01F_script02_1_F000.wav
1	script	F	fru	3	2	Session1/sentences/wav/Ses01F_script02_1/Ses01F_script02_1_F001.wav
1	script	F	xxx	0	0	Session1/sentences/wav/Ses01F_script02_1/Ses01F_script02_1_F002.wav
1	script	F	sur	3	2	Session1/sentences/wav/Ses01F_script02_1/Ses01F_script02_1_F003.wav
1	script	F	neu	3	2	Session1/sentences/wav/Ses01F_script02_1/Ses01F_script02_1_F004.wav
1	script	F	xxx	0	0	Session1/sentences/wav/Ses01F_script02_1/Ses01F_script02_1_F005.wav
1	script	F	ang	3	2	Session1/sentences/wav/Ses01F_script02_1/Ses01F_script02_1_F006.wav
1	script	F	ang	3	2	Session1/sentences/wav/Ses01F_script02_1/Ses01F_script02_1_F007.wav
1	script	F	neu	3	2	Session1/sentences/wav/Ses01F_script02_1/Ses01F_script02_1_F008.wav
1	script	F	hap	3	2	Session1/sentences/wav/Ses01F_script02_1/Ses01F_script02_1_F009.wav
1	script	F	sad	3	2	Session1/sentences/wav/Ses01F_script02_1/Ses01F_script02_1_F010.wav
1	script	F	xxx	0	0	Session1/sentences/wav/Ses01F_script02_1/Ses01F_script02_1_F011.wav
1	script	F	xxx	0	0	Session1/sentences/wav/Ses01F_script02_1/Ses01F_script02_1_F012.wav
1	script	F	xxx	0	0	Session1/sentences/wav/Ses01F_script02_1/Ses01F_script02_1_F013.wav
1	script	F	fru	3	2	Session1/sentences/wav/Ses01F_script02_1/Ses01F_script02_1_F014.wav
1	script	F	neu	3	2	Session1/sentences/wav/Ses01F_script02_1/Ses01F_script02_1_F015.wav
1	script	F	xxx	0	0	Session1/sentences/wav/Ses01F_script02_1/Ses01F_script02_1_F016.wav
1	script	F	fru	3	2	Session1/sentences/wav/Ses01F_script02_1/Ses01F_script02_1_F017.wav
1	script	F	xxx	0	0	Session1/sentences/wav/Ses01F_script02_1/Ses01F_script02_1_F018.wav
1	script	F	fru	3	3	Session1/sentences/wav/Ses01F_script02_1/Ses01F_script02_1_F019.wav
1	script	F	xxx	0	0	Session1/sentences/wav/Ses01F_script02_1/Ses01F_script02_1_F020.wav
1	script	F	fru	3	2	Session1/sentences/wav/Ses01F_script02_1/Ses01F_script02_1_F021.wav
1	script	F	xxx	0	0	Session1/sentences/wav/Ses01F_script02_1/Ses01F_script02_1_F022.wav
1	script	F	fru	3	2	Session1/sentences/wav/Ses01F_script02_1/Ses01F_script02_1_F023.wav
1	script	F	neu	3	2	Session1/sentences/wav/Ses01F_script02_1/Ses01F_script02_1_F024.wav
1	script	F	neu	3	3	Session1/sentences/wav/Ses01F_script02_1/Ses01F_script02_1_F025.wav
1	script	F	xxx	0	0	Session1/sentences/wav/Ses01F_script02_1/Ses01F_script02_1_M000.wav
1	script	F	xxx	0	0	Session1/sentences/wav/Ses01F_script02_1/Ses01F_script02_1_M001.wav
1	script	F	exc	3	2	Session1/sentences/wav/Ses01F_script02_1/Ses01F_script02_1_M002.wav
1	script	F	xxx	0	0	Session1/sentences/wav/Ses01F_script02_1/Ses01F_script02_1_M003.wav
1	script	F	xxx	0	0	Session1/sentences/wav/Ses01F_script02_1/Ses01F_script02_1_M004.wav
1	script	F	xxx	0	0	Session1/sentences/wav/Ses01F_script02_1/Ses01F_script02_1_M005.wav
1	script	F	xxx	0	0	Session1/sentences/wav/Ses01F_script02_1/Ses01F_script02_1_M006.wav
1	script	F	neu	3	3	Session1/sentences/wav/Ses01F_script02_1/Ses01F_script02_1_M007.wav
1	script	F	neu	3	2	Session1/sentences/wav/Ses01F_script02_1/Ses01F_script02_1_M008.wav
1	script	F	neu	3	3	Session1/sentences/wav/Ses01F_script02_1/Ses01F_script02_1_M009.wav
1	script	F	neu	3	2	Session1/sentences/wav/Ses01F_script02_1/Ses01F_script02_1_M010.wav
1	script	F	neu	3	2	Session1/sentences/wav/Ses01F_script02_1/Ses01F_script02_1_M011.wav
1	script	F	fru	3	2	Session1/sentences/wav/Ses01F_script02_1/Ses01F_script02_1_M012.wav
1	script	F	neu	3	3	Session1/sentences/wav/Ses01F_script02_1/Ses01F_script02_1_M013.wav
1	script	F	neu	3	3	Session1/sentences/wav/Ses01F_script02_1/Ses01F_script02_1_M014.wav
1	script	F	neu	3	3	Session1/sentences/wav/Ses01F_script02_1/Ses01F_script02_1_M015.wav
1	script	F	exc	3	2	Session1/sentences/wav/Ses01F_script02_1/Ses01F_script02_1_M016.wav
1	script	F	xxx	0	0	Session1/sentences/wav/Ses01F_script02_1/Ses01F_script02_1_M017.wav
1	script	F	fru	3	2	Session1/sentences/wav/Ses01F_script02_1/Ses01F_script02_1_M018.wav
1	script	F	xxx	0	0	Session1/sentences/wav/Ses01F_script02_1/Ses01F_script02_1_M019.wav
1	script	F	neu	3	2	Session1/sentences/wav/Ses01F_script02_1/Ses01F_script02_1_M020.wav
1	script	F	neu	3	2	Session1/sentences/wav/Ses01F_script02_1/Ses01F_script02_1_M021.wav
1	script	F	fru	3	2	Session1/sentences/wav/Ses01F_script02_1/Ses01F_script02_1_M022.wav
1	script	F	neu	3	2	Session1/sentences/wav/Ses01F_script02_1/Ses01F_script02_1_M023.wav
1	script	F	neu	3	3	Session1/sentences/wav/Ses01F_script02_1/Ses01F_script02_1_M024.wav
1	script	F	neu	3	3	Session1/sentences/wav/Ses01F_script02_1/Ses01F_script02_1_M025.wav
1	script	F	neu	3	2	Session1/sentences/wav/Ses01F_script02_1/Ses01F_script02_1_M026.wav
1	script	F	fru	3	2	Session1/sentences/wav/Ses01F_script02_1/Ses01F_script02_1_M027.wav
1	script	F	xxx	0	0	Session1/sentences/wav/Ses01F_script02_1/Ses01F_script02_1_M028.wav
1	script	F	neu	3	2	Session1/sentences/wav/Ses01F_script02_1/Ses01F_script02_1_M029.wav
1	script	F	sur	3	3	Session1/sentences/wav/Ses01F_script02_1/Ses01F_script02_1_M030.wav
1	script	F	neu	3	2	Session1/sentences/wav/Ses01F_script02_1/Ses01F_script02_1_M031.wav
1	script	F	neu	3	2	Session1/sentences/wav/Ses01F_script02_1/Ses01F_script02_1_M032.wav
1	script	F	neu	3	3	Session1/sentences/wav/Ses01F_script02_1/Ses01F_script02_1_M033.wav
1	script	F	neu	3	3	Session1/sentences/wav/Ses01F_script02_1/Ses01F_script02_1_M034.wav
1	script	F	exc	3	2	Session1/sentences/wav/Ses01F_script02_1/Ses01F_script02_1_M035.wav
1	script	F	hap	3	3	Session1/sentences/wav/Ses01F_script02_1/Ses01F_script02_1_M036.wav
1	script	F	xxx	0	0	Session1/sentences/wav/Ses01F_script02_1/Ses01F_script02_1_M037.wav
1	script	F	exc	3	2	Session1/sentences/wav/Ses01F_script02_1/Ses01F_script02_1_M038.wav
1	script	F	xxx	0	0	Session1/sentences/wav/Ses01F_script02_1/Ses01F_script02_1_M039.wav
1	script	F	exc	3	2	Session1/sentences/wav/Ses01F_script02_1/Ses01F_script02_1_M040.wav
1	script	F	xxx	0	0	Session1/sentences/wav/Ses01F_script02_1/Ses01F_script02_1_M041.wav
1	script	F	xxx	0	0	Session1/sentences/wav/Ses01F_script02_1/Ses01F_script02_1_M042.wav
1	script	F	hap	3	3	Session1/sentences/wav/Ses01F_script02_1/Ses01F_script02_1_M043.wav
1	script	F	hap	3	2	Session1/sentences/wav/Ses01F_script02_1/Ses01F_script02_1_M044.wav
1	impro	F	neu	4	3	Session1/sentences/wav/Ses01F_impro04/Ses01F_impro04_F000.wav
1	impro	F	neu	4	3	Session1/sentences/wav/Ses01F_impro04/Ses01F_impro04_F001.wav
1	impro	F	fru	4	2	Session1/sentences/wav/Ses01F_impro04/Ses01F_impro04_F002.wav
1	impro	F	xxx	0	0	Session1/sentences/wav/Ses01F_impro04/Ses01F_impro04_F003.wav
1	impro	F	xxx	0	0	Session1/sentences/wav/Ses01F_impro04/Ses01F_impro04_F004.wav
1	impro	F	neu	4	3	Session1/sentences/wav/Ses01F_impro04/Ses01F_impro04_F005.wav
1	impro	F	neu	4	3	Session1/sentences/wav/Ses01F_impro04/Ses01F_impro04_F006.wav
1	impro	F	fru	4	2	Session1/sentences/wav/Ses01F_impro04/Ses01F_impro04_F007.wav
1	impro	F	xxx	0	0	Session1/sentences/wav/Ses01F_impro04/Ses01F_impro04_F008.wav
1	impro	F	neu	4	2	Session1/sentences/wav/Ses01F_impro04/Ses01F_impro04_F009.wav
1	impro	F	xxx	0	0	Session1/sentences/wav/Ses01F_impro04/Ses01F_impro04_F010.wav
1	impro	F	xxx	0	0	Session1/sentences/wav/Ses01F_impro04/Ses01F_impro04_F011.wav
1	impro	F	xxx	0	0	Session1/sentences/wav/Ses01F_impro04/Ses01F_impro04_F012.wav
1	impro	F	neu	4	2	Session1/sentences/wav/Ses01F_impro04/Ses01F_impro04_F013.wav
1	impro	F	neu	4	2	Session1/sentences/wav/Ses01F_impro04/Ses01F_impro04_F014.wav
1	impro	F	xxx	0	0	Session1/sentences/wav/Ses01F_impro04/Ses01F_impro04_F015.wav
1	impro	F	fru	4	4	Session1/sentences/wav/Ses01F_impro04/Ses01F_impro04_F016.wav
1	impro	F	fru	4	3	Session1/sentences/wav/Ses01F_impro04/Ses01F_impro04_F017.wav
1	impro	F	fru	4	2	Session1/sentences/wav/Ses01F_impro04/Ses01F_impro04_F018.wav
1	impro	F	fru	4	3	Session1/sentences/wav/Ses01F_impro04/Ses01F_impro04_F019.wav
1	impro	F	xxx	0	0	Session1/sentences/wav/Ses01F_impro04/Ses01F_impro04_F020.wav
1	impro	F	fru	4	2	Session1/sentences/wav/Ses01F_impro04/Ses01F_impro04_F021.wav
1	impro	F	fru	4	2	Session1/sentences/wav/Ses01F_impro04/Ses01F_impro04_F022.wav
1	impro	F	fru	4	3	Session1/sentences/wav/Ses01F_impro04/Ses01F_impro04_F023.wav
1	impro	F	fru	4	2	Session1/sentences/wav/Ses01F_impro04/Ses01F_impro04_F024.wav
1	impro	F	fru	4	3	Session1/sentences/wav/Ses01F_impro04/Ses01F_impro04_F025.wav
1	impro	F	fru	4	2	Session1/sentences/wav/Ses01F_impro04/Ses01F_impro04_F026.wav
1	impro	F	fru	4	2	Session1/sentences/wav/Ses01F_impro04/Ses01F_impro04_F027.wav
1	impro	F	ang	4	3	Session1/sentences/wav/Ses01F_impro04/Ses01F_impro04_F028.wav
1	impro	F	ang	4	3	Session1/sentences/wav/Ses01F_impro04/Ses01F_impro04_F029.wav
1	impro	F	ang	4	4	Session1/sentences/wav/Ses01F_impro04/Ses01F_impro04_F030.wav
1	impro	F	ang	4	4	Session1/sentences/wav/Ses01F_impro04/Ses01F_impro04_F031.wav
1	impro	F	ang	4	3	Session1/sentences/wav/Ses01F_impro04/Ses01F_impro04_F032.wav
1	impro	F	ang	4	4	Session1/sentences/wav/Ses01F_impro04/Ses01F_impro04_F033.wav
1	impro	F	neu	4	4	Session1/sentences/wav/Ses01F_impro04/Ses01F_impro04_M000.wav
1	impro	F	neu	4	4	Session1/sentences/wav/Ses01F_impro04/Ses01F_impro04_M001.wav
1	impro	F	neu	4	4	Session1/sentences/wav/Ses01F_impro04/Ses01F_impro04_M002.wav
1	impro	F	neu	4	4	Session1/sentences/wav/Ses01F_impro04/Ses01F_impro04_M003.wav
1	impro	F	neu	4	4	Session1/sentences/wav/Ses01F_impro04/Ses01F_impro04_M004.wav
1	impro	F	neu	4	4	Session1/sentences/wav/Ses01F_impro04/Ses01F_impro04_M005.wav
1	impro	F	neu	4	4	Session1/sentences/wav/Ses01F_impro04/Ses01F_impro04_M006.wav
1	impro	F	neu	4	2	Session1/sentences/wav/Ses01F_impro04/Ses01F_impro04_M007.wav
1	impro	F	neu	4	4	Session1/sentences/wav/Ses01F_impro04/Ses01F_impro04_M008.wav
1	impro	F	neu	4	4	Session1/sentences/wav/Ses01F_impro04/Ses01F_impro04_M009.wav
1	impro	F	neu	4	4	Session1/sentences/wav/Ses01F_impro04/Ses01F_impro04_M010.wav
1	impro	F	neu	4	4	Session1/sentences/wav/Ses01F_impro04/Ses01F_impro04_M011.wav
1	impro	F	neu	4	4	Session1/sentences/wav/Ses01F_impro04/Ses01F_impro04_M012.wav
1	impro	F	neu	4	4	Session1/sentences/wav/Ses01F_impro04/Ses01F_impro04_M013.wav
1	impro	F	neu	4	4	Session1/sentences/wav/Ses01F_impro04/Ses01F_impro04_M014.wav
1	impro	F	neu	4	4	Session1/sentences/wav/Ses01F_impro04/Ses01F_impro04_M015.wav
1	impro	F	neu	4	4	Session1/sentences/wav/Ses01F_impro04/Ses01F_impro04_M016.wav
1	impro	F	neu	4	3	Session1/sentences/wav/Ses01F_impro04/Ses01F_impro04_M017.wav
1	impro	F	neu	4	4	Session1/sentences/wav/Ses01F_impro04/Ses01F_impro04_M018.wav
1	impro	F	neu	4	4	Session1/sentences/wav/Ses01F_impro04/Ses01F_impro04_M019.wav
1	impro	F	neu	4	3	Session1/sentences/wav/Ses01F_impro04/Ses01F_impro04_M020.wav
1	impro	F	neu	4	4	Session1/sentences/wav/Ses01F_impro04/Ses01F_impro04_M021.wav
1	impro	F	neu	4	4	Session1/sentences/wav/Ses01F_impro04/Ses01F_impro04_M022.wav
1	impro	F	neu	4	4	Session1/sentences/wav/Ses01F_impro04/Ses01F_impro04_M023.wav
1	impro	F	neu	4	3	Session1/sentences/wav/Ses01F_impro04/Ses01F_impro04_M024.wav
1	impro	F	neu	4	3	Session1/sentences/wav/Ses01F_impro04/Ses01F_impro04_M025.wav
1	impro	F	neu	4	3	Session1/sentences/wav/Ses01F_impro04/Ses01F_impro04_M026.wav
1	impro	F	neu	4	3	Session1/sentences/wav/Ses01F_impro04/Ses01F_impro04_M027.wav
1	impro	F	neu	4	4	Session1/sentences/wav/Ses01F_impro04/Ses01F_impro04_M028.wav
1	impro	F	fru	4	2	Session1/sentences/wav/Ses01F_impro04/Ses01F_impro04_M029.wav
1	impro	F	fru	4	3	Session1/sentences/wav/Ses01F_impro04/Ses01F_impro04_M030.wav
1	impro	F	neu	4	3	Session1/sentences/wav/Ses01F_impro04/Ses01F_impro04_M031.wav
1	impro	F	neu	4	3	Session1/sentences/wav/Ses01F_impro04/Ses01F_impro04_M032.wav
1	impro	F	xxx	0	0	Session1/sentences/wav/Ses01F_impro04/Ses01F_impro04_M033.wav
1	impro	F	fru	4	2	Session1/sentences/wav/Ses01F_impro04/Ses01F_impro04_M034.wav
1	impro	F	fru	4	2	Session1/sentences/wav/Ses01F_impro04/Ses01F_impro04_M035.wav
1	impro	F	xxx	0	0	Session1/sentences/wav/Ses01F_impro04/Ses01F_impro04_M036.wav
1	script	M	fru	3	2	Session1/sentences/wav/Ses01M_script01_1/Ses01M_script01_1_F000.wav
1	script	M	sur	3	2	Session1/sentences/wav/Ses01M_script01_1/Ses01M_script01_1_F001.wav
1	script	M	sur	3	2	Session1/sentences/wav/Ses01M_script01_1/Ses01M_script01_1_F002.wav
1	script	M	sur	3	2	Session1/sentences/wav/Ses01M_script01_1/Ses01M_script01_1_F003.wav
1	script	M	sad	3	2	Session1/sentences/wav/Ses01M_script01_1/Ses01M_script01_1_F004.wav
1	script	M	sad	3	3	Session1/sentences/wav/Ses01M_script01_1/Ses01M_script01_1_F005.wav
1	script	M	sad	3	3	Session1/sentences/wav/Ses01M_script01_1/Ses01M_script01_1_F006.wav
1	script	M	fru	3	2	Session1/sentences/wav/Ses01M_script01_1/Ses01M_script01_1_F007.wav
1	script	M	ang	3	2	Session1/sentences/wav/Ses01M_script01_1/Ses01M_script01_1_F008.wav
1	script	M	xxx	0	0	Session1/sentences/wav/Ses01M_script01_1/Ses01M_script01_1_F009.wav
1	script	M	sur	3	2	Session1/sentences/wav/Ses01M_script01_1/Ses01M_script01_1_F010.wav
1	script	M	ang	3	2	Session1/sentences/wav/Ses01M_script01_1/Ses01M_script01_1_F011.wav
1	script	M	fru	3	2	Session1/sentences/wav/Ses01M_script01_1/Ses01M_script01_1_F012.wav
1	script	M	xxx	0	0	Session1/sentences/wav/Ses01M_script01_1/Ses01M_script01_1_F013.wav
1	script	M	ang	3	3	Session1/sentences/wav/Ses01M_script01_1/Ses01M_script01_1_F014.wav
1	script	M	ang	3	2	Session1/sentences/wav/Ses01M_script01_1/Ses01M_script01_1_F015.wav
1	script	M	ang	3	3	Session1/sentences/wav/Ses01M_script01_1/Ses01M_script01_1_F016.wav
1	script	M	ang	3	3	Session1/sentences/wav/Ses01M_script01_1/Ses01M_script01_1_F017.wav
1	script	M	xxx	0	0	Session1/sentences/wav/Ses01M_script01_1/Ses01M_script01_1_F018.wav
1	script	M	fru	3	3	Session1/sentences/wav/Ses01M_script01_1/Ses01M_script01_1_F019.wav
1	script	M	ang	3	3	Session1/sentences/wav/Ses01M_script01_1/Ses01M_script01_1_F020.wav
1	script	M	xxx	0	0	Session1/sentences/wav/Ses01M_script01_1/Ses01M_script01_1_F021.wav
1	script	M	fru	3	2	Session1/sentences/wav/Ses01M_script01_1/Ses01M_script01_1_F022.wav
1	script	M	ang	3	3	Session1/sentences/wav/Ses01M_script01_1/Ses01M_script01_1_F023.wav
1	script	M	ang	3	3	Session1/sentences/wav/Ses01M_script01_1/Ses01M_script01_1_F024.wav
1	script	M	neu	3	2	Session1/sentences/wav/Ses01M_script01_1/Ses01M_script01_1_F025.wav
1	script	M	neu	3	2	Session1/sentences/wav/Ses01M_script01_1/Ses01M_script01_1_F026.wav
1	script	M	fru	3	2	Session1/sentences/wav/Ses01M_script01_1/Ses01M_script01_1_F027.wav
1	script	M	fru	3	2	Session1/sentences/wav/Ses01M_script01_1/Ses01M_script01_1_F028.wav
1	script	M	ang	3	2	Session1/sentences/wav/Ses01M_script01_1/Ses01M_script01_1_F029.wav
1	script	M	ang	3	3	Session1/sentences/wav/Ses01M_script01_1/Ses01M_script01_1_F030.wav
1	script	M	sad	3	2	Session1/sentences/wav/Ses01M_script01_1/Ses01M_script01_1_F031.wav
1	script	M	ang	3	2	Session1/sentences/wav/Ses01M_script01_1/Ses01M_script01_1_F032.wav
1	script	M	xxx	0	0	Session1/sentences/wav/Ses01M_script01_1/Ses01M_script01_1_F033.wav
1	script	M	sur	3	2	Session1/sentences/wav/Ses01M_script01_1/Ses01M_script01_1_F034.wav
1	script	M	ang	3	2	Session1/sentences/wav/Ses01M_script01_1/Ses01M_script01_1_F035.wav
1	script	M	ang	3	3	Session1/sentences/wav/Ses01M_script01_1/Ses01M_script01_1_F036.wav
1	script	M	ang	3	3	Session1/sentences/wav/Ses01M_script01_1/Ses01M_script01_1_F037.wav
1	script	M	xxx	0	0	Session1/sentences/wav/Ses01M_script01_1/Ses01M_script01_1_F038.wav
1	script	M	ang	3	3	Session1/sentences/wav/Ses01M_script01_1/Ses01M_script01_1_F039.wav
1	script	M	ang	3	3	Session1/sentences/wav/Ses01M_script01_1/Ses01M_script01_1_F040.wav
1	script	M	ang	3	3	Session1/sentences/wav/Ses01M_script01_1/Ses01M_script01_1_F041.wav
1	script	M	ang	3	2	Session1/sentences/wav/Ses01M_script01_1/Ses01M_script01_1_F042.wav
1	script	M	ang	3	2	Session1/sentences/wav/Ses01M_script01_1/Ses01M_script01_1_F043.wav
1	script	M	neu	3	2	Session1/sentences/wav/Ses01M_script01_1/Ses01M_script01_1_M000.wav
1	script	M	xxx	0	0	Session1/sentences/wav/Ses01M_script01_1/Ses01M_script01_1_M001.wav
1	script	M	neu	3	2	Session1/sentences/wav/Ses01M_script01_1/Ses01M_script01_1_M002.wav
1	script	M	sad	3	2	Session1/sentences/wav/Ses01M_script01_1/Ses01M_script01_1_M003.wav
1	script	M	sad	3	3	Session1/sentences/wav/Ses01M_script01_1/Ses01M_script01_1_M004.wav
1	script	M	sad	3	3	Session1/sentences/wav/Ses01M_script01_1/Ses01M_script01_1_M005.wav
1	script	M	sad	3	2	Session1/sentences/wav/Ses01M_script01_1/Ses01M_script01_1_M006.wav
1	script	M	sad	3	2	Session1/sentences/wav/Ses01M_script01_1/Ses01M_script01_1_M007.wav
1	script	M	fru	3	3	Session1/sentences/wav/Ses01M_script01_1/Ses01M_script01_1_M008.wav
1	script	M	xxx	0	0	Session1/sentences/wav/Ses01M_script01_1/Ses01M_script01_1_M009.wav
1	script	M	fru	3	3	Session1/sentences/wav/Ses01M_script01_1/Ses01M_script01_1_M010.wav
1	script	M	fru	3	3	Session1/sentences/wav/Ses01M_script01_1/Ses01M_script01_1_M011.wav
1	script	M	fru	3	3	Session1/sentences/wav/Ses01M_script01_1/Ses01M_script01_1_M012.wav
1	script	M	fru	3	3	Session1/sentences/wav/Ses01M_script01_1/Ses01M_script01_1_M013.wav
1	script	M	fru	3	3	Session1/sentences/wav/Ses01M_script01_1/Ses01M_script01_1_M014.wav
1	script	M	fru	3	2	Session1/sentences/wav/Ses01M_script01_1/Ses01M_script01_1_M015.wav
1	script	M	xxx	0	0	Session1/sentences/wav/Ses01M_script01_1/Ses01M_script01_1_M016.wav
1	script	M	neu	3	2	Session1/sentences/wav/Ses01M_script01_1/Ses01M_script01_1_M017.wav
1	script	M	fru	3	2	Session1/sentences/wav/Ses01M_script01_1/Ses01M_script01_1_M018.wav
1	script	M	fru	3	3	Session1/sentences/wav/Ses01M_script01_1/Ses01M_script01_1_M019.wav
1	script	M	ang	3	3	Session1/sentences/wav/Ses01M_script01_1/Ses01M_script01_1_M020.wav
1	script	M	ang	3	3	Session1/sentences/wav/Ses01M_script01_1/Ses01M_script01_1_M021.wav
1	script	M	fru	3	3	Session1/sentences/wav/Ses01M_script01_1/Ses01M_script01_1_M022.wav
1	script	M	ang	3	3	Session1/sentences/wav/Ses01M_script01_1/Ses01M_script01_1_M023.wav
1	script	M	sad	3	2	Session1/sentences/wav/Ses01M_script01_1/Ses01M_script01_1_M024.wav
1	script	M	xxx	0	0	Session1/sentences/wav/Ses01M_script01_1/Ses01M_script01_1_M025.wav
1	script	M	fru	3	2	Session1/sentences/wav/Ses01M_script01_1/Ses01M_script01_1_M026.wav
1	script	M	fru	3	3	Session1/sentences/wav/Ses01M_script01_1/Ses01M_script01_1_M027.wav
1	script	M	fru	3	3	Session1/sentences/wav/Ses01M_script01_1/Ses01M_script01_1_M028.wav
1	script	M	xxx	0	0	Session1/sentences/wav/Ses01M_script01_1/Ses01M_script01_1_M029.wav
1	script	M	fru	3	3	Session1/sentences/wav/Ses01M_script01_1/Ses01M_script01_1_M030.wav
1	script	M	fru	3	3	Session1/sentences/wav/Ses01M_script01_1/Ses01M_script01_1_M031.wav
1	script	M	fru	3	2	Session1/sentences/wav/Ses01M_script01_1/Ses01M_script01_1_M032.wav
1	script	M	xxx	0	0	Session1/sentences/wav/Ses01M_script01_1/Ses01M_script01_1_M033.wav
1	script	M	ang	3	2	Session1/sentences/wav/Ses01M_script01_1/Ses01M_script01_1_M034.wav
1	script	M	ang	3	2	Session1/sentences/wav/Ses01M_script01_1/Ses01M_script01_1_M035.wav
1	script	M	fru	3	2	Session1/sentences/wav/Ses01M_script01_1/Ses01M_script01_1_M036.wav
1	script	M	neu	3	2	Session1/sentences/wav/Ses01M_script01_1/Ses01M_script01_1_M037.wav
1	script	M	sad	3	2	Session1/sentences/wav/Ses01M_script01_1/Ses01M_script01_1_M038.wav
1	script	M	xxx	0	0	Session1/sentences/wav/Ses01M_script01_1/Ses01M_script01_1_M039.wav
1	script	M	sad	3	2	Session1/sentences/wav/Ses01M_script01_1/Ses01M_script01_1_M040.wav
1	script	M	ang	3	2	Session1/sentences/wav/Ses01M_script01_1/Ses01M_script01_1_M041.wav
1	script	M	sad	3	3	Session1/sentences/wav/Ses01M_script01_1/Ses01M_script01_1_M042.wav
1	script	M	ang	3	2	Session1/sentences/wav/Ses01M_script01_2/Ses01M_script01_2_F000.wav
1	script	M	ang	3	2	Session1/sentences/wav/Ses01M_script01_2/Ses01M_script01_2_F001.wav
1	script	M	xxx	0	0	Session1/sentences/wav/Ses01M_script01_2/Ses01M_script01_2_F002.wav
1	script	M	xxx	0	0	Session1/sentences/wav/Ses01M_script01_2/Ses01M_script01_2_F003.wav
1	script	M	ang	3	3	Session1/sentences/wav/Ses01M_script01_2/Ses01M_script01_2_F004.wav
1	script	M	ang	3	2	Session1/sentences/wav/Ses01M_script01_2/Ses01M_script01_2_F005.wav
1	script	M	xxx	0	0	Session1/sentences/wav/Ses01M_script01_2/Ses01M_script01_2_F006.wav
1	script	M	xxx	0	0	Session1/sentences/wav/Ses01M_script01_2/Ses01M_script01_2_F007.wav
1	script	M	fru	3	2	Session1/sentences/wav/Ses01M_script01_2/Ses01M_script01_2_F008.wav
1	script	M	ang	3	3	Session1/sentences/wav/Ses01M_script01_2/Ses01M_script01_2_F009.wav
1	script	M	xxx	0	0	Session1/sentences/wav/Ses01M_script01_2/Ses01M_script01_2_F010.wav
1	script	M	ang	3	3	Session1/sentences/wav/Ses01M_script01_2/Ses01M_script01_2_F011.wav
1	script	M	ang	3	2	Session1/sentences/wav/Ses01M_script01_2/Ses01M_script01_2_F012.wav
1	script	M	ang	3	3	Session1/sentences/wav/Ses01M_script01_2/Ses01M_script01_2_F013.wav
1	script	M	xxx	0	0	Session1/sentences/wav/Ses01M_script01_2/Ses01M_script01_2_F014.wav
1	script	M	neu	3	2	Session1/sentences/wav/Ses01M_script01_2/Ses01M_script01_2_M000.wav
1	script	M	neu	3	2	Session1/sentences/wav/Ses01M_script01_2/Ses01M_script01_2_M001.wav
1	script	M	fru	3	2	Session1/sentences/wav/Ses01M_script01_2/Ses01M_script01_2_M002.wav
1	script	M	fru	3	2	Session1/sentences/wav/Ses01M_script01_2/Ses01M_script01_2_M003.wav
1	script	M	fru	3	2	Session1/sentences/wav/Ses01M_script01_2/Ses01M_script01_2_M004.wav
1	script	M	fru	3	3	Session1/sentences/wav/Ses01M_script01_2/Ses01M_script01_2_M005.wav
1	script	M	fru	3	2	Session1/sentences/wav/Ses01M_script01_2/Ses01M_script01_2_M006.wav
1	script	M	neu	3	2	Session1/sentences/wav/Ses01M_script01_2/Ses01M_script01_2_M007.wav
1	script	M	fru	3	3	Session1/sentences/wav/Ses01M_script01_2/Ses01M_script01_2_M008.wav
1	script	M	fru	3	3	Session1/sentences/wav/Ses01M_script01_2/Ses01M_script01_2_M009.wav
1	script	M	fru	3	3	Session1/sentences/wav/Ses01M_script01_2/Ses01M_script01_2_M010.wav
1	script	M	fru	3	3	Session1/sentences/wav/Ses01M_script01_2/Ses01M_script01_2_M011.wav
1	script	M	fru	3	3	Session1/sentences/wav/Ses01M_script01_2/Ses01M_script01_2_M012.wav
1	script	M	fru	3	3	Session1/sentences/wav/Ses01M_script01_2/Ses01M_script01_2_M013.wav
1	script	M	fru	3	3	Session1/sentences/wav/Ses01M_script01_2/Ses01M_script01_2_M014.wav
1	script	M	ang	3	3	Session1/sentences/wav/Ses01M_script01_2/Ses01M_script01_2_M015.wav
1	script	M	ang	3	2	Session1/sentences/wav/Ses01M_script01_2/Ses01M_script01_2_M016.wav
1	script	M	ang	3	3	Session1/sentences/wav/Ses01M_script01_2/Ses01M_script01_2_M017.wav
1	impro	M	neu	4	4	Session1/sentences/wav/Ses01M_impro06/Ses01M_impro06_F000.wav
1	impro	M	neu	4	3	Session1/sentences/wav/Ses01M_impro06/Ses01M_impro06_F001.wav
1	impro	M	neu	4	3	Session1/sentences/wav/Ses01M_impro06/Ses01M_impro06_F002.wav
1	impro	M	sad	4	3	Session1/sentences/wav/Ses01M_impro06/Ses01M_impro06_F003.wav
1	impro	M	sad	4	3	Session1/sentences/wav/Ses01M_impro06/Ses01M_impro06_F004.wav
1	impro	M	sad	4	3	Session1/sentences/wav/Ses01M_impro06/Ses01M_impro06_F005.wav
1	impro	M	sad	4	2	Session1/sentences/wav/Ses01M_impro06/Ses01M_impro06_F006.wav
1	impro	M	neu	4	3	Session1/sentences/wav/Ses01M_impro06/Ses01M_impro06_F007.wav
1	impro	M	neu	4	3	Session1/sentences/wav/Ses01M_impro06/Ses01M_impro06_F008.wav
1	impro	M	neu	4	2	Session1/sentences/wav/Ses01M_impro06/Ses01M_impro06_F009.wav
1	impro	M	neu	4	2	Session1/sentences/wav/Ses01M_impro06/Ses01M_impro06_F010.wav
1	impro	M	neu	4	2	Session1/sentences/wav/Ses01M_impro06/Ses01M_impro06_F011.wav
1	impro	M	neu	4	3	Session1/sentences/wav/Ses01M_impro06/Ses01M_impro06_F012.wav
1	impro	M	neu	4	3	Session1/sentences/wav/Ses01M_impro06/Ses01M_impro06_F013.wav
1	impro	M	neu	4	3	Session1/sentences/wav/Ses01M_impro06/Ses01M_impro06_F014.wav
1	impro	M	neu	4	3	Session1/sentences/wav/Ses01M_impro06/Ses01M_impro06_F015.wav
1	impro	M	neu	4	3	Session1/sentences/wav/Ses01M_impro06/Ses01M_impro06_F016.wav
1	impro	M	neu	4	3	Session1/sentences/wav/Ses01M_impro06/Ses01M_impro06_F017.wav
1	impro	M	neu	4	3	Session1/sentences/wav/Ses01M_impro06/Ses01M_impro06_F018.wav
1	impro	M	neu	4	3	Session1/sentences/wav/Ses01M_impro06/Ses01M_impro06_F019.wav
1	impro	M	neu	4	3	Session1/sentences/wav/Ses01M_impro06/Ses01M_impro06_F020.wav
1	impro	M	neu	4	3	Session1/sentences/wav/Ses01M_impro06/Ses01M_impro06_F021.wav
1	impro	M	neu	4	3	Session1/sentences/wav/Ses01M_impro06/Ses01M_impro06_F022.wav
1	impro	M	neu	4	3	Session1/sentences/wav/Ses01M_impro06/Ses01M_impro06_F023.wav
1	impro	M	neu	4	3	Session1/sentences/wav/Ses01M_impro06/Ses01M_impro06_F024.wav
1	impro	M	neu	4	3	Session1/sentences/wav/Ses01M_impro06/Ses01M_impro06_F025.wav
1	impro	M	neu	4	3	Session1/sentences/wav/Ses01M_impro06/Ses01M_impro06_F026.wav
1	impro	M	neu	4	3	Session1/sentences/wav/Ses01M_impro06/Ses01M_impro06_F027.wav
1	impro	M	neu	4	3	Session1/sentences/wav/Ses01M_impro06/Ses01M_impro06_F028.wav
1	impro	M	sad	4	3	Session1/sentences/wav/Ses01M_impro06/Ses01M_impro06_M000.wav
1	impro	M	sad	4	3	Session1/sentences/wav/Ses01M_impro06/Ses01M_impro06_M001.wav
1	impro	M	sad	4	4	Session1/sentences/wav/Ses01M_impro06/Ses01M_impro06_M002.wav
1	impro	M	sad	4	4	Session1/sentences/wav/Ses01M_impro06/Ses01M_impro06_M003.wav
1	impro	M	sad	4	4	Session1/sentences/wav/Ses01M_impro06/Ses01M_impro06_M004.wav
1	impro	M	sad	4	4	Session1/sentences/wav/Ses01M_impro06/Ses01M_impro06_M005.wav
1	impro	M	sad	4	4	Session1/sentences/wav/Ses01M_impro06/Ses01M_impro06_M006.wav
1	impro	M	sad	4	4	Session1/sentences/wav/Ses01M_impro06/Ses01M_impro06_M007.wav
1	impro	M	sad	4	4	Session1/sentences/wav/Ses01M_impro06/Ses01M_impro06_M008.wav
1	impro	M	sad	4	4	Session1/sentences/wav/Ses01M_impro06/Ses01M_impro06_M009.wav
1	impro	M	sad	4	4	Session1/sentences/wav/Ses01M_impro06/Ses01M_impro06_M010.wav
1	impro	M	sad	4	4	Session1/sentences/wav/Ses01M_impro06/Ses01M_impro06_M011.wav
1	impro	M	sad	4	4	Session1/sentences/wav/Ses01M_impro06/Ses01M_impro06_M012.wav
1	impro	M	sad	4	4	Session1/sentences/wav/Ses01M_impro06/Ses01M_impro06_M013.wav
1	impro	M	sad	4	4	Session1/sentences/wav/Ses01M_impro06/Ses01M_impro06_M014.wav
1	impro	M	sad	4	4	Session1/sentences/wav/Ses01M_impro06/Ses01M_impro06_M015.wav
1	impro	M	sad	4	4	Session1/sentences/wav/Ses01M_impro06/Ses01M_impro06_M016.wav
1	impro	M	sad	4	4	Session1/sentences/wav/Ses01M_impro06/Ses01M_impro06_M017.wav
1	impro	M	sad	4	4	Session1/sentences/wav/Ses01M_impro06/Ses01M_impro06_M018.wav
1	impro	M	sad	4	4	Session1/sentences/wav/Ses01M_impro06/Ses01M_impro06_M019.wav
1	impro	M	sad	4	4	Session1/sentences/wav/Ses01M_impro06/Ses01M_impro06_M020.wav
1	impro	M	sad	4	4	Session1/sentences/wav/Ses01M_impro06/Ses01M_impro06_M021.wav
1	impro	M	sad	4	4	Session1/sentences/wav/Ses01M_impro06/Ses01M_impro06_M022.wav
1	impro	M	sad	4	4	Session1/sentences/wav/Ses01M_impro06/Ses01M_impro06_M023.wav
1	impro	M	sad	4	4	Session1/sentences/wav/Ses01M_impro06/Ses01M_impro06_M024.wav
1	impro	M	sad	4	4	Session1/sentences/wav/Ses01M_impro06/Ses01M_impro06_M025.wav
1	impro	M	sad	4	4	Session1/sentences/wav/Ses01M_impro06/Ses01M_impro06_M026.wav
1	impro	M	sad	4	4	Session1/sentences/wav/Ses01M_impro06/Ses01M_impro06_M027.wav
1	impro	M	sad	4	4	Session1/sentences/wav/Ses01M_impro06/Ses01M_impro06_M028.wav
1	impro	M	sad	4	4	Session1/sentences/wav/Ses01M_impro06/Ses01M_impro06_M029.wav
1	impro	M	sad	4	4	Session1/sentences/wav/Ses01M_impro06/Ses01M_impro06_M030.wav
1	impro	M	neu	4	2	Session1/sentences/wav/Ses01M_impro07/Ses01M_impro07_F000.wav
1	impro	M	exc	4	3	Session1/sentences/wav/Ses01M_impro07/Ses01M_impro07_F001.wav
1	impro	M	xxx	0	0	Session1/sentences/wav/Ses01M_impro07/Ses01M_impro07_F002.wav
1	impro	M	exc	4	3	Session1/sentences/wav/Ses01M_impro07/Ses01M_impro07_F003.wav
1	impro	M	exc	4	3	Session1/sentences/wav/Ses01M_impro07/Ses01M_impro07_F004.wav
1	impro	M	exc	4	3	Session1/sentences/wav/Ses01M_impro07/Ses01M_impro07_F005.wav
1	impro	M	exc	4	3	Session1/sentences/wav/Ses01M_impro07/Ses01M_impro07_F006.wav
1	impro	M	exc	4	3	Session1/sentences/wav/Ses01M_impro07/Ses01M_impro07_F007.wav
1	impro	M	exc	4	2	Session1/sentences/wav/Ses01M_impro07/Ses01M_impro07_F008.wav
1	impro	M	exc	4	3	Session1/sentences/wav/Ses01M_impro07/Ses01M_impro07_F009.wav
1	impro	M	neu	4	2	Session1/sentences/wav/Ses01M_impro07/Ses01M_impro07_F010.wav
1	impro	M	exc	4	2	Session1/sentences/wav/Ses01M_impro07/Ses01M_impro07_F011.wav
1	impro	M	neu	4	2	Session1/sentences/wav/Ses01M_impro07/Ses01M_impro07_F012.wav
1	impro	M	exc	4	2	Session1/sentences/wav/Ses01M_impro07/Ses01M_impro07_F013.wav
1	impro	M	exc	4	2	Session1/sentences/wav/Ses01M_impro07/Ses01M_impro07_F014.wav
1	impro	M	exc	4	3	Session1/sentences/wav/Ses01M_impro07/Ses01M_impro07_F015.wav
1	impro	M	exc	4	2	Session1/sentences/wav/Ses01M_impro07/Ses01M_impro07_F016.wav
1	impro	M	xxx	0	0	Session1/sentences/wav/Ses01M_impro07/Ses01M_impro07_F017.wav
1	impro	M	exc	4	3	Session1/sentences/wav/Ses01M_impro07/Ses01M_impro07_F018.wav
1	impro	M	xxx	0	0	Session1/sentences/wav/Ses01M_impro07/Ses01M_impro07_F019.wav
1	impro	M	neu	4	3	Session1/sentences/wav/Ses01M_impro07/Ses01M_impro07_F020.wav
1	impro	M	exc	4	2	Session1/sentences/wav/Ses01M_impro07/Ses01M_impro07_F021.wav
1	impro	M	exc	4	3	Session1/sentences/wav/Ses01M_impro07/Ses01M_impro07_F022.wav
1	impro	M	exc	4	2	Session1/sentences/wav/Ses01M_impro07/Ses01M_impro07_F023.wav
1	impro	M	exc	4	2	Session1/sentences/wav/Ses01M_impro07/Ses01M_impro07_F024.wav
1	impro	M	exc	4	2	Session1/sentences/wav/Ses01M_impro07/Ses01M_impro07_F025.wav
1	impro	M	exc	4	3	Session1/sentences/wav/Ses01M_impro07/Ses01M_impro07_F026.wav
1	impro	M	exc	4	2	Session1/sentences/wav/Ses01M_impro07/Ses01M_impro07_F027.wav
1	impro	M	xxx	0	0	Session1/sentences/wav/Ses01M_impro07/Ses01M_impro07_F028.wav
1	impro	M	xxx	0	0	Session1/sentences/wav/Ses01M_impro07/Ses01M_impro07_F029.wav
1	impro	M	xxx	0	0	Session1/sentences/wav/Ses01M_impro07/Ses01M_impro07_F030.wav
1	impro	M	xxx	0	0	Session1/sentences/wav/Ses01M_impro07/Ses01M_impro07_F031.wav
1	impro	M	xxx	0	0	Session1/sentences/wav/Ses01M_impro07/Ses01M_impro07_F032.wav
1	impro	M	hap	4	4	Session1/sentences/wav/Ses01M_impro07/Ses01M_impro07_F033.wav
1	impro	M	hap	4	3	Session1/sentences/wav/Ses01M_impro07/Ses01M_impro07_F034.wav
1	impro	M	exc	4	3	Session1/sentences/wav/Ses01M_impro07/Ses01M_impro07_M000.wav
1	impro	M	exc	4	3	Session1/sentences/wav/Ses01M_impro07/Ses01M_impro07_M001.wav
1	impro	M	exc	4	4	Session1/sentences/wav/Ses01M_impro07/Ses01M_impro07_M002.wav
1	impro	M	exc	4	4	Session1/sentences/wav/Ses01M_impro07/Ses01M_impro07_M003.wav
1	impro	M	exc	4	4	Session1/sentences/wav/Ses01M_impro07/Ses01M_impro07_M004.wav
1	impro	M	exc	4	4	Session1/sentences/wav/Ses01M_impro07/Ses01M_impro07_M005.wav
1	impro	M	hap	4	2	Session1/sentences/wav/Ses01M_impro07/Ses01M_impro07_M006.wav
1	impro	M	exc	4	3	Session1/sentences/wav/Ses01M_impro07/Ses01M_impro07_M007.wav
1	impro	M	exc	4	3	Session1/sentences/wav/Ses01M_impro07/Ses01M_impro07_M008.wav
1	impro	M	exc	4	2	Session1/sentences/wav/Ses01M_impro07/Ses01M_impro07_M009.wav
1	impro	M	exc	4	3	Session1/sentences/wav/Ses01M_impro07/Ses01M_impro07_M010.wav
1	impro	M	hap	4	3	Session1/sentences/wav/Ses01M_impro07/Ses01M_impro07_M011.wav
1	impro	M	xxx	0	0	Session1/sentences/wav/Ses01M_impro07/Ses01M_impro07_M012.wav
1	impro	M	hap	4	3	Session1/sentences/wav/Ses01M_impro07/Ses01M_impro07_M013.wav
1	impro	M	xxx	0	0	Session1/sentences/wav/Ses01M_impro07/Ses01M_impro07_M014.wav
1	impro	M	xxx	0	0	Session1/sentences/wav/Ses01M_impro07/Ses01M_impro07_M015.wav
1	impro	M	xxx	0	0	Session1/sentences/wav/Ses01M_impro07/Ses01M_impro07_M016.wav
1	impro	M	hap	4	3	Session1/sentences/wav/Ses01M_impro07/Ses01M_impro07_M017.wav
1	impro	M	exc	4	2	Session1/sentences/wav/Ses01M_impro07/Ses01M_impro07_M018.wav
1	impro	M	hap	4	2	Session1/sentences/wav/Ses01M_impro07/Ses01M_impro07_M019.wav
1	impro	M	neu	4	3	Session1/sentences/wav/Ses01M_impro07/Ses01M_impro07_M020.wav
1	impro	M	sur	4	3	Session1/sentences/wav/Ses01M_impro07/Ses01M_impro07_M021.wav
1	impro	M	sur	4	3	Session1/sentences/wav/Ses01M_impro07/Ses01M_impro07_M022.wav
1	impro	M	xxx	0	0	Session1/sentences/wav/Ses01M_impro07/Ses01M_impro07_M023.wav
1	impro	M	exc	4	3	Session1/sentences/wav/Ses01M_impro07/Ses01M_impro07_M024.wav
1	impro	M	xxx	0	0	Session1/sentences/wav/Ses01M_impro07/Ses01M_impro07_M025.wav
1	impro	M	neu	4	3	Session1/sentences/wav/Ses01M_impro07/Ses01M_impro07_M026.wav
1	impro	M	xxx	0	0	Session1/sentences/wav/Ses01M_impro07/Ses01M_impro07_M027.wav
1	impro	M	xxx	0	0	Session1/sentences/wav/Ses01M_impro07/Ses01M_impro07_M028.wav
1	impro	M	xxx	0	0	Session1/sentences/wav/Ses01M_impro07/Ses01M_impro07_M029.wav
1	impro	M	neu	4	3	Session1/sentences/wav/Ses01M_impro07/Ses01M_impro07_M030.wav
1	impro	M	xxx	0	0	Session1/sentences/wav/Ses01M_impro07/Ses01M_impro07_M031.wav
1	impro	M	hap	4	3	Session1/sentences/wav/Ses01M_impro07/Ses01M_impro07_M032.wav
1	impro	M	hap	4	3	Session1/sentences/wav/Ses01M_impro07/Ses01M_impro07_M033.wav
1	script	F	hap	3	2	Session1/sentences/wav/Ses01F_script03_2/Ses01F_script03_2_F000.wav
1	script	F	hap	3	2	Session1/sentences/wav/Ses01F_script03_2/Ses01F_script03_2_F001.wav
1	script	F	hap	3	2	Session1/sentences/wav/Ses01F_script03_2/Ses01F_script03_2_F002.wav
1	script	F	xxx	0	0	Session1/sentences/wav/Ses01F_script03_2/Ses01F_script03_2_F003.wav
1	script	F	neu	3	2	Session1/sentences/wav/Ses01F_script03_2/Ses01F_script03_2_F004.wav
1	script	F	neu	3	2	Session1/sentences/wav/Ses01F_script03_2/Ses01F_script03_2_F005.wav
1	script	F	xxx	0	0	Session1/sentences/wav/Ses01F_script03_2/Ses01F_script03_2_F006.wav
1	script	F	xxx	0	0	Session1/sentences/wav/Ses01F_script03_2/Ses01F_script03_2_F007.wav
1	script	F	fru	3	2	Session1/sentences/wav/Ses01F_script03_2/Ses01F_script03_2_F008.wav
1	script	F	xxx	0	0	Session1/sentences/wav/Ses01F_script03_2/Ses01F_script03_2_F009.wav
1	script	F	xxx	0	0	Session1/sentences/wav/Ses01F_script03_2/Ses01F_script03_2_F010.wav
1	script	F	xxx	0	0	Session1/sentences/wav/Ses01F_script03_2/Ses01F_script03_2_F011.wav
1	script	F	xxx	0	0	Session1/sentences/wav/Ses01F_script03_2/Ses01F_script03_2_F012.wav
1	script	F	ang	3	2	Session1/sentences/wav/Ses01F_script03_2/Ses01F_script03_2_F013.wav
1	script	F	ang	3	2	Session1/sentences/wav/Ses01F_script03_2/Ses01F_script03_2_F014.wav
1	script	F	ang	3	2	Session1/sentences/wav/Ses01F_script03_2/Ses01F_script03_2_F015.wav
1	script	F	ang	3	2	Session1/sentences/wav/Ses01F_script03_2/Ses01F_script03_2_F016.wav
1	script	F	ang	3	2	Session1/sentences/wav/Ses01F_script03_2/Ses01F_script03_2_F017.wav
1	script	F	ang	3	2	Session1/sentences/wav/Ses01F_script03_2/Ses01F_script03_2_F018.wav
1	script	F	xxx	0	0	Session1/sentences/wav/Ses01F_script03_2/Ses01F_script03_2_F019.wav
1	script	F	xxx	0	0	Session1/sentences/wav/Ses01F_script03_2/Ses01F_script03_2_F020.wav
1	script	F	ang	3	3	Session1/sentences/wav/Ses01F_script03_2/Ses01F_script03_2_F021.wav
1	script	F	ang	3	3	Session1/sentences/wav/Ses01F_script03_2/Ses01F_script03_2_F022.wav
1	script	F	ang	3	3	Session1/sentences/wav/Ses01F_script03_2/Ses01F_script03_2_F023.wav
1	script	F	ang	3	3	Session1/sentences/wav/Ses01F_script03_2/Ses01F_script03_2_F024.wav
1	script	F	ang	3	3	Session1/sentences/wav/Ses01F_script03_2/Ses01F_script03_2_F025.wav
1	script	F	ang	3	2	Session1/sentences/wav/Ses01F_script03_2/Ses01F_script03_2_F026.wav
1	script	F	ang	3	3	Session1/sentences/wav/Ses01F_script03_2/Ses01F_script03_2_F027.wav
1	script	F	ang	3	3	Session1/sentences/wav/Ses01F_script03_2/Ses01F_script03_2_F028.wav
1	script	F	ang	3	2	Session1/sentences/wav/Ses01F_script03_2/Ses01F_script03_2_F029.wav
1	script	F	neu	3	2	Session1/sentences/wav/Ses01F_script03_2/Ses01F_script03_2_F030.wav
1	script	F	neu	3	2	Session1/sentences/wav/Ses01F_script03_2/Ses01F_script03_2_F031.wav
1	script	F	neu	3	3	Session1/sentences/wav/Ses01F_script03_2/Ses01F_script03_2_F032.wav
1	script	F	xxx	0	0	Session1/sentences/wav/Ses01F_script03_2/Ses01F_script03_2_F033.wav
1	script	F	ang	3	2	Session1/sentences/wav/Ses01F_script03_2/Ses01F_script03_2_F034.wav
1	script	F	ang	3	2	Session1/sentences/wav/Ses01F_script03_2/Ses01F_script03_2_F035.wav
1	script	F	ang	3	3	Session1/sentences/wav/Ses01F_script03_2/Ses01F_script03_2_F036.wav
1	script	F	ang	3	3	Session1/sentences/wav/Ses01F_script03_2/Ses01F_script03_2_F037.wav
1	script	F	ang	3	3	Session1/sentences/wav/Ses01F_script03_2/Ses01F_script03_2_F038.wav
1	script	F	ang	3	3	Session1/sentences/wav/Ses01F_script03_2/Ses01F_script03_2_F039.wav
1	script	F	ang	3	3	Session1/sentences/wav/Ses01F_script03_2/Ses01F_script03_2_F040.wav
1	script	F	xxx	0	0	Session1/sentences/wav/Ses01F_script03_2/Ses01F_script03_2_M000.wav
1	script	F	neu	3	2	Session1/sentences/wav/Ses01F_script03_2/Ses01F_script03_2_M001.wav
1	script	F	neu	3	2	Session1/sentences/wav/Ses01F_script03_2/Ses01F_script03_2_M002.wav
1	script	F	xxx	0	0	Session1/sentences/wav/Ses01F_script03_2/Ses01F_script03_2_M003.wav
1	script	F	neu	3	2	Session1/sentences/wav/Ses01F_script03_2/Ses01F_script03_2_M004.wav
1	script	F	fru	3	2	Session1/sentences/wav/Ses01F_script03_2/Ses01F_script03_2_M005.wav
1	script	F	xxx	0	0	Session1/sentences/wav/Ses01F_script03_2/Ses01F_script03_2_M006.wav
1	script	F	ang	3	2	Session1/sentences/wav/Ses01F_script03_2/Ses01F_script03_2_M007.wav
1	script	F	xxx	0	0	Session1/sentences/wav/Ses01F_script03_2/Ses01F_script03_2_M008.wav
1	script	F	fru	3	2	Session1/sentences/wav/Ses01F_script03_2/Ses01F_script03_2_M009.wav
1	script	F	neu	3	2	Session1/sentences/wav/Ses01F_script03_2/Ses01F_script03_2_M010.wav
1	script	F	neu	3	2	Session1/sentences/wav/Ses01F_script03_2/Ses01F_script03_2_M011.wav
1	script	F	fru	3	2	Session1/sentences/wav/Ses01F_script03_2/Ses01F_script03_2_M012.wav
1	script	F	fru	3	2	Session1/sentences/wav/Ses01F_script03_2/Ses01F_script03_2_M013.wav
1	script	F	ang	3	2	Session1/sentences/wav/Ses01F_script03_2/Ses01F_script03_2_M014.wav
1	script	F	fru	3	2	Session1/sentences/wav/Ses01F_script03_2/Ses01F_script03_2_M015.wav
1	script	F	neu	3	2	Session1/sentences/wav/Ses01F_script03_2/Ses01F_script03_2_M016.wav
1	script	F	xxx	0	0	Session1/sentences/wav/Ses01F_script03_2/Ses01F_script03_2_M017.wav
1	script	F	neu	3	2	Session1/sentences/wav/Ses01F_script03_2/Ses01F_script03_2_M018.wav
1	script	F	neu	3	2	Session1/sentences/wav/Ses01F_script03_2/Ses01F_script03_2_M019.wav
1	script	F	ang	3	2	Session1/sentences/wav/Ses01F_script03_2/Ses01F_script03_2_M020.wav
1	script	F	ang	3	2	Session1/sentences/wav/Ses01F_script03_2/Ses01F_script03_2_M021.wav
1	script	F	ang	3	2	Session1/sentences/wav/Ses01F_script03_2/Ses01F_script03_2_M022.wav
1	script	F	ang	3	3	Session1/sentences/wav/Ses01F_script03_2/Ses01F_script03_2_M023.wav
1	script	F	ang	3	3	Session1/sentences/wav/Ses01F_script03_2/Ses01F_script03_2_M024.wav
1	script	F	ang	3	3	Session1/sentences/wav/Ses01F_script03_2/Ses01F_script03_2_M025.wav
1	script	F	ang	3	3	Session1/sentences/wav/Ses01F_script03_2/Ses01F_script03_2_M026.wav
1	script	F	ang	3	2	Session1/sentences/wav/Ses01F_script03_2/Ses01F_script03_2_M027.wav
1	script	F	xxx	0	0	Session1/sentences/wav/Ses01F_script03_2/Ses01F_script03_2_M028.wav
1	script	F	ang	3	2	Session1/sentences/wav/Ses01F_script03_2/Ses01F_script03_2_M029.wav
1	script	F	ang	3	2	Session1/sentences/wav/Ses01F_script03_2/Ses01F_script03_2_M030.wav
1	script	F	neu	3	2	Session1/sentences/wav/Ses01F_script03_2/Ses01F_script03_2_M031.wav
1	script	F	ang	3	2	Session1/sentences/wav/Ses01F_script03_2/Ses01F_script03_2_M032.wav
1	script	F	ang	3	2	Session1/sentences/wav/Ses01F_script03_2/Ses01F_script03_2_M033.wav
1	script	F	ang	3	3	Session1/sentences/wav/Ses01F_script03_2/Ses01F_script03_2_M034.wav
1	script	F	ang	3	3	Session1/sentences/wav/Ses01F_script03_2/Ses01F_script03_2_M035.wav
1	script	F	ang	3	3	Session1/sentences/wav/Ses01F_script03_2/Ses01F_script03_2_M036.wav
1	script	F	ang	3	3	Session1/sentences/wav/Ses01F_script03_2/Ses01F_script03_2_M037.wav
1	script	F	ang	3	2	Session1/sentences/wav/Ses01F_script03_2/Ses01F_script03_2_M038.wav
1	script	F	ang	3	3	Session1/sentences/wav/Ses01F_script03_2/Ses01F_script03_2_M039.wav
1	script	F	ang	3	3	Session1/sentences/wav/Ses01F_script03_2/Ses01F_script03_2_M040.wav
1	impro	F	exc	4	4	Session1/sentences/wav/Ses01F_impro07/Ses01F_impro07_F000.wav
1	impro	F	xxx	0	0	Session1/sentences/wav/Ses01F_impro07/Ses01F_impro07_F001.wav
1	impro	F	exc	4	4	Session1/sentences/wav/Ses01F_impro07/Ses01F_impro07_F002.wav
1	impro	F	exc	4	3	Session1/sentences/wav/Ses01F_impro07/Ses01F_impro07_F003.wav
1	impro	F	exc	4	2	Session1/sentences/wav/Ses01F_impro07/Ses01F_impro07_F004.wav
1	impro	F	exc	4	4	Session1/sentences/wav/Ses01F_impro07/Ses01F_impro07_F005.wav
1	impro	F	xxx	0	0	Session1/sentences/wav/Ses01F_impro07/Ses01F_impro07_F006.wav
1	impro	F	xxx	0	0	Session1/sentences/wav/Ses01F_impro07/Ses01F_impro07_F007.wav
1	impro	F	xxx	0	0	Session1/sentences/wav/Ses01F_impro07/Ses01F_impro07_F008.wav
1	impro	F	exc	4	3	Session1/sentences/wav/Ses01F_impro07/Ses01F_impro07_F009.wav
1	impro	F	exc	4	3	Session1/sentences/wav/Ses01F_impro07/Ses01F_impro07_F010.wav
1	impro	F	xxx	0	0	Session1/sentences/wav/Ses01F_impro07/Ses01F_impro07_F011.wav
1	impro	F	exc	4	3	Session1/sentences/wav/Ses01F_impro07/Ses01F_impro07_F012.wav
1	impro	F	exc	4	4	Session1/sentences/wav/Ses01F_impro07/Ses01F_impro07_F013.wav
1	impro	F	xxx	0	0	Session1/sentences/wav/Ses01F_impro07/Ses01F_impro07_F014.wav
1	impro	F	xxx	0	0	Session1/sentences/wav/Ses01F_impro07/Ses01F_impro07_F015.wav
1	impro	F	exc	4	3	Session1/sentences/wav/Ses01F_impro07/Ses01F_impro07_F016.wav
1	impro	F	exc	4	3	Session1/sentences/wav/Ses01F_impro07/Ses01F_impro07_M000.wav
1	impro	F	exc	4	3	Session1/sentences/wav/Ses01F_impro07/Ses01F_impro07_M001.wav
1	impro	F	exc	4	4	Session1/sentences/wav/Ses01F_impro07/Ses01F_impro07_M002.wav
1	impro	F	exc	4	4	Session1/sentences/wav/Ses01F_impro07/Ses01F_impro07_M003.wav
1	impro	F	exc	4	4	Session1/sentences/wav/Ses01F_impro07/Ses01F_impro07_M004.wav
1	impro	F	exc	4	4	Session1/sentences/wav/Ses01F_impro07/Ses01F_impro07_M005.wav
1	impro	F	exc	4	4	Session1/sentences/wav/Ses01F_impro07/Ses01F_impro07_M006.wav
1	impro	F	exc	4	4	Session1/sentences/wav/Ses01F_impro07/Ses01F_impro07_M007.wav
1	impro	F	exc	4	2	Session1/sentences/wav/Ses01F_impro07/Ses01F_impro07_M008.wav
1	impro	F	exc	4	2	Session1/sentences/wav/Ses01F_impro07/Ses01F_impro07_M009.wav
1	impro	F	xxx	0	0	Session1/sentences/wav/Ses01F_impro07/Ses01F_impro07_M010.wav
1	impro	F	xxx	0	0	Session1/sentences/wav/Ses01F_impro07/Ses01F_impro07_M011.wav
1	impro	F	neu	4	3	Session1/sentences/wav/Ses01F_impro07/Ses01F_impro07_M012.wav
1	impro	F	neu	4	3	Session1/sentences/wav/Ses01F_impro07/Ses01F_impro07_M013.wav
1	impro	F	exc	4	2	Session1/sentences/wav/Ses01F_impro07/Ses01F_impro07_M014.wav
1	impro	F	exc	4	3	Session1/sentences/wav/Ses01F_impro07/Ses01F_impro07_M015.wav
1	impro	F	xxx	0	0	Session1/sentences/wav/Ses01F_impro07/Ses01F_impro07_M016.wav
1	impro	F	exc	4	3	Session1/sentences/wav/Ses01F_impro07/Ses01F_impro07_M017.wav
1	impro	F	neu	4	3	Session1/sentences/wav/Ses01F_impro07/Ses01F_impro07_M018.wav
1	impro	F	hap	4	3	Session1/sentences/wav/Ses01F_impro07/Ses01F_impro07_M019.wav
1	script	M	neu	3	2	Session1/sentences/wav/Ses01M_script02_2/Ses01M_script02_2_F000.wav
1	script	M	xxx	0	0	Session1/sentences/wav/Ses01M_script02_2/Ses01M_script02_2_F001.wav
1	script	M	fru	3	2	Session1/sentences/wav/Ses01M_script02_2/Ses01M_script02_2_F002.wav
1	script	M	fru	3	2	Session1/sentences/wav/Ses01M_script02_2/Ses01M_script02_2_F003.wav
1	script	M	xxx	0	0	Session1/sentences/wav/Ses01M_script02_2/Ses01M_script02_2_F004.wav
1	script	M	fru	3	2	Session1/sentences/wav/Ses01M_script02_2/Ses01M_script02_2_F005.wav
1	script	M	fru	3	2	Session1/sentences/wav/Ses01M_script02_2/Ses01M_script02_2_F006.wav
1	script	M	fru	3	2	Session1/sentences/wav/Ses01M_script02_2/Ses01M_script02_2_F007.wav
1	script	M	fru	3	2	Session1/sentences/wav/Ses01M_script02_2/Ses01M_script02_2_F008.wav
1	script	M	fru	3	2	Session1/sentences/wav/Ses01M_script02_2/Ses01M_script02_2_F009.wav
1	script	M	ang	3	3	Session1/sentences/wav/Ses01M_script02_2/Ses01M_script02_2_F010.wav
1	script	M	ang	3	2	Session1/sentences/wav/Ses01M_script02_2/Ses01M_script02_2_F011.wav
1	script	M	fru	3	2	Session1/sentences/wav/Ses01M_script02_2/Ses01M_script02_2_F012.wav
1	script	M	ang	3	2	Session1/sentences/wav/Ses01M_script02_2/Ses01M_script02_2_F013.wav
1	script	M	ang	3	2	Session1/sentences/wav/Ses01M_script02_2/Ses01M_script02_2_F014.wav
1	script	M	ang	3	2	Session1/sentences/wav/Ses01M_script02_2/Ses01M_script02_2_F015.wav
1	script	M	ang	3	2	Session1/sentences/wav/Ses01M_script02_2/Ses01M_script02_2_F016.wav
1	script	M	fru	3	2	Session1/sentences/wav/Ses01M_script02_2/Ses01M_script02_2_F017.wav
1	script	M	xxx	0	0	Session1/sentences/wav/Ses01M_script02_2/Ses01M_script02_2_F018.wav
1	script	M	neu	3	2	Session1/sentences/wav/Ses01M_script02_2/Ses01M_script02_2_F019.wav
1	script	M	xxx	0	0	Session1/sentences/wav/Ses01M_script02_2/Ses01M_script02_2_F020.wav
1	script	M	xxx	0	0	Session1/sentences/wav/Ses01M_script02_2/Ses01M_script02_2_F021.wav
1	script	M	sad	3	2	Session1/sentences/wav/Ses01M_script02_2/Ses01M_script02_2_F022.wav
1	script	M	xxx	0	0	Session1/sentences/wav/Ses01M_script02_2/Ses01M_script02_2_F023.wav
1	script	M	sad	3	3	Session1/sentences/wav/Ses01M_script02_2/Ses01M_script02_2_F024.wav
1	script	M	sad	3	2	Session1/sentences/wav/Ses01M_script02_2/Ses01M_script02_2_F025.wav
1	script	M	sad	3	2	Session1/sentences/wav/Ses01M_script02_2/Ses01M_script02_2_F026.wav
1	script	M	xxx	0	0	Session1/sentences/wav/Ses01M_script02_2/Ses01M_script02_2_F027.wav
1	script	M	fru	3	2	Session1/sentences/wav/Ses01M_script02_2/Ses01M_script02_2_F028.wav
1	script	M	fru	3	2	Session1/sentences/wav/Ses01M_script02_2/Ses01M_script02_2_F029.wav
1	script	M	ang	3	3	Session1/sentences/wav/Ses01M_script02_2/Ses01M_script02_2_F030.wav
1	script	M	ang	3	2	Session1/sentences/wav/Ses01M_script02_2/Ses01M_script02_2_F031.wav
1	script	M	ang	3	2	Session1/sentences/wav/Ses01M_script02_2/Ses01M_script02_2_F032.wav
1	script	M	sad	3	2	Session1/sentences/wav/Ses01M_script02_2/Ses01M_script02_2_F033.wav
1	script	M	sad	3	3	Session1/sentences/wav/Ses01M_script02_2/Ses01M_script02_2_F034.wav
1	script	M	sad	3	3	Session1/sentences/wav/Ses01M_script02_2/Ses01M_script02_2_F035.wav
1	script	M	sad	3	3	Session1/sentences/wav/Ses01M_script02_2/Ses01M_script02_2_F036.wav
1	script	M	sad	3	3	Session1/sentences/wav/Ses01M_script02_2/Ses01M_script02_2_F037.wav
1	script	M	sur	3	2	Session1/sentences/wav/Ses01M_script02_2/Ses01M_script02_2_F038.wav
1	script	M	sur	3	2	Session1/sentences/wav/Ses01M_script02_2/Ses01M_script02_2_F039.wav
1	script	M	sad	3	2	Session1/sentences/wav/Ses01M_script02_2/Ses01M_script02_2_F040.wav
1	script	M	xxx	0	0	Session1/sentences/wav/Ses01M_script02_2/Ses01M_script02_2_F041.wav
1	script	M	xxx	0	0	Session1/sentences/wav/Ses01M_script02_2/Ses01M_script02_2_F042.wav
1	script	M	xxx	0	0	Session1/sentences/wav/Ses01M_script02_2/Ses01M_script02_2_F043.wav
1	script	M	hap	3	3	Session1/sentences/wav/Ses01M_script02_2/Ses01M_script02_2_F044.wav
1	script	M	hap	3	2	Session1/sentences/wav/Ses01M_script02_2/Ses01M_script02_2_F045.wav
1	script	M	sad	3	2	Session1/sentences/wav/Ses01M_script02_2/Ses01M_script02_2_F046.wav
1	script	M	neu	3	2	Session1/sentences/wav/Ses01M_script02_2/Ses01M_script02_2_F047.wav
1	script	M	xxx	0	0	Session1/sentences/wav/Ses01M_script02_2/Ses01M_script02_2_M000.wav
1	script	M	exc	3	2	Session1/sentences/wav/Ses01M_script02_2/Ses01M_script02_2_M001.wav
1	script	M	exc	3	3	Session1/sentences/wav/Ses01M_script02_2/Ses01M_script02_2_M002.wav
1	script	M	exc	3	2	Session1/sentences/wav/Ses01M_script02_2/Ses01M_script02_2_M003.wav
1	script	M	xxx	0	0	Session1/sentences/wav/Ses01M_script02_2/Ses01M_script02_2_M004.wav
1	script	M	xxx	0	0	Session1/sentences/wav/Ses01M_script02_2/Ses01M_script02_2_M005.wav
1	script	M	fru	3	2	Session1/sentences/wav/Ses01M_script02_2/Ses01M_script02_2_M006.wav
1	script	M	xxx	0	0	Session1/sentences/wav/Ses01M_script02_2/Ses01M_script02_2_M007.wav
1	script	M	neu	3	2	Session1/sentences/wav/Ses01M_script02_2/Ses01M_script02_2_M008.wav
1	script	M	xxx	0	0	Session1/sentences/wav/Ses01M_script02_2/Ses01M_script02_2_M009.wav
1	script	M	fru	3	2	Session1/sentences/wav/Ses01M_script02_2/Ses01M_script02_2_M010.wav
1	script	M	xxx	0	0	Session1/sentences/wav/Ses01M_script02_2/Ses01M_script02_2_M011.wav
1	script	M	fru	3	2	Session1/sentences/wav/Ses01M_script02_2/Ses01M_script02_2_M012.wav
1	script	M	neu	3	2	Session1/sentences/wav/Ses01M_script02_2/Ses01M_script02_2_M013.wav
1	script	M	fru	3	2	Session1/sentences/wav/Ses01M_script02_2/Ses01M_script02_2_M014.wav
1	script	M	fru	3	2	Session1/sentences/wav/Ses01M_script02_2/Ses01M_script02_2_M015.wav
1	script	M	fru	3	2	Session1/sentences/wav/Ses01M_script02_2/Ses01M_script02_2_M016.wav
1	script	M	fru	3	2	Session1/sentences/wav/Ses01M_script02_2/Ses01M_script02_2_M017.wav
1	script	M	fru	3	2	Session1/sentences/wav/Ses01M_script02_2/Ses01M_script02_2_M018.wav
1	script	M	neu	3	2	Session1/sentences/wav/Ses01M_script02_2/Ses01M_script02_2_M019.wav
1	script	M	neu	3	2	Session1/sentences/wav/Ses01M_script02_2/Ses01M_script02_2_M020.wav
1	script	M	neu	3	2	Session1/sentences/wav/Ses01M_script02_2/Ses01M_script02_2_M021.wav
1	script	M	neu	3	2	Session1/sentences/wav/Ses01M_script02_2/Ses01M_script02_2_M022.wav
1	script	M	neu	3	2	Session1/sentences/wav/Ses01M_script02_2/Ses01M_script02_2_M023.wav
1	script	M	xxx	0	0	Session1/sentences/wav/Ses01M_script02_2/Ses01M_script02_2_M024.wav
1	script	M	neu	3	2	Session1/sentences/wav/Ses01M_script02_2/Ses01M_script02_2_M025.wav
1	script	M	xxx	0	0	Session1/sentences/wav/Ses01M_script02_2/Ses01M_script02_2_M026.wav
1	script	M	neu	3	2	Session1/sentences/wav/Ses01M_script02_2/Ses01M_script02_2_M027.wav
1	script	M	neu	3	2	Session1/sentences/wav/Ses01M_script02_2/Ses01M_script02_2_M028.wav
1	script	M	neu	3	2	Session1/sentences/wav/Ses01M_script02_2/Ses01M_script02_2_M029.wav
1	script	M	neu	3	2	Session1/sentences/wav/Ses01M_script02_2/Ses01M_script02_2_M030.wav
1	script	M	fru	3	2	Session1/sentences/wav/Ses01M_script02_2/Ses01M_script02_2_M031.wav
1	script	M	fru	3	2	Session1/sentences/wav/Ses01M_script02_2/Ses01M_script02_2_M032.wav
1	script	M	ang	3	3	Session1/sentences/wav/Ses01M_script02_2/Ses01M_script02_2_M033.wav
1	script	M	fru	3	3	Session1/sentences/wav/Ses01M_script02_2/Ses01M_script02_2_M034.wav
1	script	M	ang	3	2	Session1/sentences/wav/Ses01M_script02_2/Ses01M_script02_2_M035.wav
1	script	M	xxx	0	0	Session1/sentences/wav/Ses01M_script02_2/Ses01M_script02_2_M036.wav
1	script	M	sad	3	2	Session1/sentences/wav/Ses01M_script02_2/Ses01M_script02_2_M037.wav
1	script	M	sad	3	2	Session1/sentences/wav/Ses01M_script02_2/Ses01M_script02_2_M038.wav
1	script	M	neu	3	2	Session1/sentences/wav/Ses01M_script02_2/Ses01M_script02_2_M039.wav
1	script	M	neu	3	2	Session1/sentences/wav/Ses01M_script02_2/Ses01M_script02_2_M040.wav
1	script	M	sad	3	2	Session1/sentences/wav/Ses01M_script02_2/Ses01M_script02_2_M041.wav
1	script	M	sad	3	3	Session1/sentences/wav/Ses01M_script02_2/Ses01M_script02_2_M042.wav
1	script	M	sad	3	3	Session1/sentences/wav/Ses01M_script02_2/Ses01M_script02_2_M043.wav
1	script	M	sad	3	3	Session1/sentences/wav/Ses01M_script02_2/Ses01M_script02_2_M044.wav
1	script	M	sad	3	2	Session1/sentences/wav/Ses01M_script02_2/Ses01M_script02_2_M045.wav
1	script	M	xxx	0	0	Session1/sentences/wav/Ses01M_script02_2/Ses01M_script02_2_M046.wav
1	script	M	xxx	0	0	Session1/sentences/wav/Ses01M_script02_2/Ses01M_script02_2_M047.wav
1	script	M	xxx	0	0	Session1/sentences/wav/Ses01M_script02_2/Ses01M_script02_2_M048.wav
1	script	M	hap	3	2	Session1/sentences/wav/Ses01M_script02_2/Ses01M_script02_2_M049.wav
1	script	M	neu	3	2	Session1/sentences/wav/Ses01M_script02_2/Ses01M_script02_2_M050.wav
1	script	M	neu	3	2	Session1/sentences/wav/Ses01M_script02_2/Ses01M_script02_2_M051.wav
1	script	M	hap	3	2	Session1/sentences/wav/Ses01M_script02_2/Ses01M_script02_2_M052.wav
1	script	M	hap	3	2	Session1/sentences/wav/Ses01M_script02_2/Ses01M_script02_2_M053.wav
1	script	M	neu	3	2	Session1/sentences/wav/Ses01M_script02_2/Ses01M_script02_2_M054.wav
1	script	F	neu	3	2	Session1/sentences/wav/Ses01F_script02_2/Ses01F_script02_2_F000.wav
1	script	F	neu	3	2	Session1/sentences/wav/Ses01F_script02_2/Ses01F_script02_2_F001.wav
1	script	F	xxx	0	0	Session1/sentences/wav/Ses01F_script02_2/Ses01F_script02_2_F002.wav
1	script	F	xxx	0	0	Session1/sentences/wav/Ses01F_script02_2/Ses01F_script02_2_F003.wav
1	script	F	xxx	0	0	Session1/sentences/wav/Ses01F_script02_2/Ses01F_script02_2_F004.wav
1	script	F	xxx	0	0	Session1/sentences/wav/Ses01F_script02_2/Ses01F_script02_2_F005.wav
1	script	F	ang	3	3	Session1/sentences/wav/Ses01F_script02_2/Ses01F_script02_2_F006.wav
1	script	F	fru	3	2	Session1/sentences/wav/Ses01F_script02_2/Ses01F_script02_2_F007.wav
1	script	F	ang	3	2	Session1/sentences/wav/Ses01F_script02_2/Ses01F_script02_2_F008.wav
1	script	F	ang	3	2	Session1/sentences/wav/Ses01F_script02_2/Ses01F_script02_2_F009.wav
1	script	F	ang	3	2	Session1/sentences/wav/Ses01F_script02_2/Ses01F_script02_2_F010.wav
1	script	F	xxx	0	0	Session1/sentences/wav/Ses01F_script02_2/Ses01F_script02_2_F011.wav
1	script	F	fru	3	2	Session1/sentences/wav/Ses01F_script02_2/Ses01F_script02_2_F012.wav
1	script	F	fru	3	3	Session1/sentences/wav/Ses01F_script02_2/Ses01F_script02_2_F013.wav
1	script	F	xxx	0	0	Session1/sentences/wav/Ses01F_script02_2/Ses01F_script02_2_F014.wav
1	script	F	sad	3	2	Session1/sentences/wav/Ses01F_script02_2/Ses01F_script02_2_F015.wav
1	script	F	ang	3	3	Session1/sentences/wav/Ses01F_script02_2/Ses01F_script02_2_F016.wav
1	script	F	neu	3	2	Session1/sentences/wav/Ses01F_script02_2/Ses01F_script02_2_F017.wav
1	script	F	xxx	0	0	Session1/sentences/wav/Ses01F_script02_2/Ses01F_script02_2_F018.wav
1	script	F	hap	3	3	Session1/sentences/wav/Ses01F_script02_2/Ses01F_script02_2_F019.wav
1	script	F	xxx	0	0	Session1/sentences/wav/Ses01F_script02_2/Ses01F_script02_2_F020.wav
1	script	F	fru	3	3	Session1/sentences/wav/Ses01F_script02_2/Ses01F_script02_2_F021.wav
1	script	F	sad	3	3	Session1/sentences/wav/Ses01F_script02_2/Ses01F_script02_2_F022.wav
1	script	F	neu	3	2	Session1/sentences/wav/Ses01F_script02_2/Ses01F_script02_2_F023.wav
1	script	F	xxx	0	0	Session1/sentences/wav/Ses01F_script02_2/Ses01F_script02_2_F024.wav
1	script	F	fru	3	2	Session1/sentences/wav/Ses01F_script02_2/Ses01F_script02_2_F025.wav
1	script	F	neu	3	2	Session1/sentences/wav/Ses01F_script02_2/Ses01F_script02_2_F026.wav
1	script	F	fru	3	2	Session1/sentences/wav/Ses01F_script02_2/Ses01F_script02_2_F027.wav
1	script	F	xxx	0	0	Session1/sentences/wav/Ses01F_script02_2/Ses01F_script02_2_F028.wav
1	script	F	fru	3	3	Session1/sentences/wav/Ses01F_script02_2/Ses01F_script02_2_F029.wav
1	script	F	fru	3	2	Session1/sentences/wav/Ses01F_script02_2/Ses01F_script02_2_F030.wav
1	script	F	xxx	0	0	Session1/sentences/wav/Ses01F_script02_2/Ses01F_script02_2_F031.wav
1	script	F	fru	3	3	Session1/sentences/wav/Ses01F_script02_2/Ses01F_script02_2_F032.wav
1	script	F	fru	3	3	Session1/sentences/wav/Ses01F_script02_2/Ses01F_script02_2_F033.wav
1	script	F	sad	3	2	Session1/sentences/wav/Ses01F_script02_2/Ses01F_script02_2_F034.wav
1	script	F	sad	3	3	Session1/sentences/wav/Ses01F_script02_2/Ses01F_script02_2_F035.wav
1	script	F	sad	3	2	Session1/sentences/wav/Ses01F_script02_2/Ses01F_script02_2_F036.wav
1	script	F	sur	3	2	Session1/sentences/wav/Ses01F_script02_2/Ses01F_script02_2_F037.wav
1	script	F	sur	3	2	Session1/sentences/wav/Ses01F_script02_2/Ses01F_script02_2_F038.wav
1	script	F	xxx	0	0	Session1/sentences/wav/Ses01F_script02_2/Ses01F_script02_2_F039.wav
1	script	F	sad	3	2	Session1/sentences/wav/Ses01F_script02_2/Ses01F_script02_2_F040.wav
1	script	F	neu	3	2	Session1/sentences/wav/Ses01F_script02_2/Ses01F_script02_2_F041.wav
1	script	F	hap	3	2	Session1/sentences/wav/Ses01F_script02_2/Ses01F_script02_2_F042.wav
1	script	F	hap	3	2	Session1/sentences/wav/Ses01F_script02_2/Ses01F_script02_2_F043.wav
1	script	F	hap	3	2	Session1/sentences/wav/Ses01F_script02_2/Ses01F_script02_2_F044.wav
1	script	F	hap	3	2	Session1/sentences/wav/Ses01F_script02_2/Ses01F_script02_2_F045.wav
1	script	F	sad	3	2	Session1/sentences/wav/Ses01F_script02_2/Ses01F_script02_2_F046.wav
1	script	F	neu	3	2	Session1/sentences/wav/Ses01F_script02_2/Ses01F_script02_2_F047.wav
1	script	F	exc	3	2	Session1/sentences/wav/Ses01F_script02_2/Ses01F_script02_2_M000.wav
1	script	F	exc	3	2	Session1/sentences/wav/Ses01F_script02_2/Ses01F_script02_2_M001.wav
1	script	F	neu	3	2	Session1/sentences/wav/Ses01F_script02_2/Ses01F_script02_2_M002.wav
1	script	F	xxx	0	0	Session1/sentences/wav/Ses01F_script02_2/Ses01F_script02_2_M003.wav
1	script	F	fru	3	2	Session1/sentences/wav/Ses01F_script02_2/Ses01F_script02_2_M004.wav
1	script	F	xxx	0	0	Session1/sentences/wav/Ses01F_script02_2/Ses01F_script02_2_M005.wav
1	script	F	neu	3	2	Session1/sentences/wav/Ses01F_script02_2/Ses01F_script02_2_M006.wav
1	script	F	fru	3	2	Session1/sentences/wav/Ses01F_script02_2/Ses01F_script02_2_M007.wav
1	script	F	fru	3	2	Session1/sentences/wav/Ses01F_script02_2/Ses01F_script02_2_M008.wav
1	script	F	fru	3	2	Session1/sentences/wav/Ses01F_script02_2/Ses01F_script02_2_M009.wav
1	script	F	fru	3	2	Session1/sentences/wav/Ses01F_script02_2/Ses01F_script02_2_M010.wav
1	script	F	fru	3	2	Session1/sentences/wav/Ses01F_script02_2/Ses01F_script02_2_M011.wav
1	script	F	xxx	0	0	Session1/sentences/wav/Ses01F_script02_2/Ses01F_script02_2_M012.wav
1	script	F	fru	3	2	Session1/sentences/wav/Ses01F_script02_2/Ses01F_script02_2_M013.wav
1	script	F	fru	3	2	Session1/sentences/wav/Ses01F_script02_2/Ses01F_script02_2_M014.wav
1	script	F	fru	3	2	Session1/sentences/wav/Ses01F_script02_2/Ses01F_script02_2_M015.wav
1	script	F	neu	3	3	Session1/sentences/wav/Ses01F_script02_2/Ses01F_script02_2_M016.wav
1	script	F	neu	3	3	Session1/sentences/wav/Ses01F_script02_2/Ses01F_script02_2_M017.wav
1	script	F	xxx	0	0	Session1/sentences/wav/Ses01F_script02_2/Ses01F_script02_2_M018.wav
1	script	F	neu	3	2	Session1/sentences/wav/Ses01F_script02_2/Ses01F_script02_2_M019.wav
1	script	F	fru	3	2	Session1/sentences/wav/Ses01F_script02_2/Ses01F_script02_2_M020.wav
1	script	F	neu	3	2	Session1/sentences/wav/Ses01F_script02_2/Ses01F_script02_2_M021.wav
1	script	F	neu	3	2	Session1/sentences/wav/Ses01F_script02_2/Ses01F_script02_2_M022.wav
1	script	F	neu	3	2	Session1/sentences/wav/Ses01F_script02_2/Ses01F_script02_2_M023.wav
1	script	F	hap	3	2	Session1/sentences/wav/Ses01F_script02_2/Ses01F_script02_2_M024.wav
1	script	F	xxx	0	0	Session1/sentences/wav/Ses01F_script02_2/Ses01F_script02_2_M025.wav
1	script	F	hap	3	2	Session1/sentences/wav/Ses01F_script02_2/Ses01F_script02_2_M026.wav
1	script	F	oth	3	2	Session1/sentences/wav/Ses01F_script02_2/Ses01F_script02_2_M027.wav
1	script	F	xxx	0	0	Session1/sentences/wav/Ses01F_script02_2/Ses01F_script02_2_M028.wav
1	script	F	xxx	0	0	Session1/sentences/wav/Ses01F_script02_2/Ses01F_script02_2_M029.wav
1	script	F	xxx	0	0	Session1/sentences/wav/Ses01F_script02_2/Ses01F_script02_2_M030.wav
1	script	F	fru	3	3	Session1/sentences/wav/Ses01F_script02_2/Ses01F_script02_2_M031.wav
1	script	F	fru	3	2	Session1/sentences/wav/Ses01F_script02_2/Ses01F_script02_2_M032.wav
1	script	F	neu	3	2	Session1/sentences/wav/Ses01F_script02_2/Ses01F_script02_2_M033.wav
1	script	F	xxx	0	0	Session1/sentences/wav/Ses01F_script02_2/Ses01F_script02_2_M034.wav
1	script	F	fru	3	2	Session1/sentences/wav/Ses01F_script02_2/Ses01F_script02_2_M035.wav
1	script	F	fru	3	2	Session1/sentences/wav/Ses01F_script02_2/Ses01F_script02_2_M036.wav
1	script	F	sad	3	3	Session1/sentences/wav/Ses01F_script02_2/Ses01F_script02_2_M037.wav
1	script	F	sad	3	2	Session1/sentences/wav/Ses01F_script02_2/Ses01F_script02_2_M038.wav
1	script	F	sur	3	2	Session1/sentences/wav/Ses01F_script02_2/Ses01F_script02_2_M039.wav
1	script	F	neu	3	3	Session1/sentences/wav/Ses01F_script02_2/Ses01F_script02_2_M040.wav
1	script	F	fru	3	2	Session1/sentences/wav/Ses01F_script02_2/Ses01F_script02_2_M041.wav
1	script	F	neu	3	2	Session1/sentences/wav/Ses01F_script02_2/Ses01F_script02_2_M042.wav
1	script	F	neu	3	2	Session1/sentences/wav/Ses01F_script02_2/Ses01F_script02_2_M043.wav
1	script	F	hap	3	3	Session1/sentences/wav/Ses01F_script02_2/Ses01F_script02_2_M044.wav
1	script	F	xxx	0	0	Session1/sentences/wav/Ses01F_script02_2/Ses01F_script02_2_M045.wav
1	script	F	hap	3	2	Session1/sentences/wav/Ses01F_script02_2/Ses01F_script02_2_M046.wav
1	script	F	neu	3	2	Session1/sentences/wav/Ses01F_script02_2/Ses01F_script02_2_M047.wav
1	script	F	neu	3	2	Session1/sentences/wav/Ses01F_script02_2/Ses01F_script02_2_M048.wav
1	script	F	hap	3	3	Session1/sentences/wav/Ses01F_script02_2/Ses01F_script02_2_M049.wav
1	script	F	xxx	0	0	Session1/sentences/wav/Ses01F_script01_2/Ses01F_script01_2_F000.wav
1	script	F	xxx	0	0	Session1/sentences/wav/Ses01F_script01_2/Ses01F_script01_2_F001.wav
1	script	F	xxx	0	0	Session1/sentences/wav/Ses01F_script01_2/Ses01F_script01_2_F002.wav
1	script	F	ang	3	3	Session1/sentences/wav/Ses01F_script01_2/Ses01F_script01_2_F003.wav
1	script	F	ang	3	2	Session1/sentences/wav/Ses01F_script01_2/Ses01F_script01_2_F004.wav
1	script	F	ang	3	3	Session1/sentences/wav/Ses01F_script01_2/Ses01F_script01_2_F005.wav
1	script	F	ang	3	3	Session1/sentences/wav/Ses01F_script01_2/Ses01F_script01_2_F006.wav
1	script	F	ang	3	3	Session1/sentences/wav/Ses01F_script01_2/Ses01F_script01_2_F007.wav
1	script	F	ang	3	3	Session1/sentences/wav/Ses01F_script01_2/Ses01F_script01_2_F008.wav
1	script	F	ang	3	2	Session1/sentences/wav/Ses01F_script01_2/Ses01F_script01_2_F009.wav
1	script	F	ang	3	3	Session1/sentences/wav/Ses01F_script01_2/Ses01F_script01_2_F010.wav
1	script	F	ang	3	3	Session1/sentences/wav/Ses01F_script01_2/Ses01F_script01_2_F011.wav
1	script	F	ang	3	2	Session1/sentences/wav/Ses01F_script01_2/Ses01F_script01_2_F012.wav
1	script	F	ang	3	2	Session1/sentences/wav/Ses01F_script01_2/Ses01F_script01_2_F013.wav
1	script	F	fru	3	2	Session1/sentences/wav/Ses01F_script01_2/Ses01F_script01_2_F014.wav
1	script	F	xxx	0	0	Session1/sentences/wav/Ses01F_script01_2/Ses01F_script01_2_M000.wav
1	script	F	neu	3	2	Session1/sentences/wav/Ses01F_script01_2/Ses01F_script01_2_M001.wav
1	script	F	xxx	0	0	Session1/sentences/wav/Ses01F_script01_2/Ses01F_script01_2_M002.wav
1	script	F	fru	3	3	Session1/sentences/wav/Ses01F_script01_2/Ses01F_script01_2_M003.wav
1	script	F	neu	3	2	Session1/sentences/wav/Ses01F_script01_2/Ses01F_script01_2_M004.wav
1	script	F	xxx	0	0	Session1/sentences/wav/Ses01F_script01_2/Ses01F_script01_2_M005.wav
1	script	F	fru	3	2	Session1/sentences/wav/Ses01F_script01_2/Ses01F_script01_2_M006.wav
1	script	F	fru	3	2	Session1/sentences/wav/Ses01F_script01_2/Ses01F_script01_2_M007.wav
1	script	F	neu	3	2	Session1/sentences/wav/Ses01F_script01_2/Ses01F_script01_2_M008.wav
1	script	F	fru	3	3	Session1/sentences/wav/Ses01F_script01_2/Ses01F_script01_2_M009.wav
1	script	F	fru	3	3	Session1/sentences/wav/Ses01F_script01_2/Ses01F_script01_2_M010.wav
1	script	F	fru	3	3	Session1/sentences/wav/Ses01F_script01_2/Ses01F_script01_2_M011.wav
1	script	F	fru	3	3	Session1/sentences/wav/Ses01F_script01_2/Ses01F_script01_2_M012.wav
1	script	F	fru	3	3	Session1/sentences/wav/Ses01F_script01_2/Ses01F_script01_2_M013.wav
1	script	F	fru	3	2	Session1/sentences/wav/Ses01F_script01_2/Ses01F_script01_2_M014.wav
1	script	F	fru	3	3	Session1/sentences/wav/Ses01F_script01_2/Ses01F_script01_2_M015.wav
1	script	F	xxx	0	0	Session1/sentences/wav/Ses01F_script01_2/Ses01F_script01_2_M016.wav
1	script	F	ang	3	3	Session1/sentences/wav/Ses01F_script01_2/Ses01F_script01_2_M017.wav
1	script	M	xxx	0	0	Session1/sentences/wav/Ses01M_script03_1/Ses01M_script03_1_F000.wav
1	script	M	fea	3	2	Session1/sentences/wav/Ses01M_script03_1/Ses01M_script03_1_F001.wav
1	script	M	fea	3	2	Session1/sentences/wav/Ses01M_script03_1/Ses01M_script03_1_F002.wav
1	script	M	hap	3	2	Session1/sentences/wav/Ses01M_script03_1/Ses01M_script03_1_F003.wav
1	script	M	hap	3	2	Session1/sentences/wav/Ses01M_script03_1/Ses01M_script03_1_F004.wav
1	script	M	xxx	0	0	Session1/sentences/wav/Ses01M_script03_1/Ses01M_script03_1_F005.wav
1	script	M	xxx	0	0	Session1/sentences/wav/Ses01M_script03_1/Ses01M_script03_1_F006.wav
1	script	M	exc	3	2	Session1/sentences/wav/Ses01M_script03_1/Ses01M_script03_1_F007.wav
1	script	M	hap	3	2	Session1/sentences/wav/Ses01M_script03_1/Ses01M_script03_1_F008.wav
1	script	M	hap	3	2	Session1/sentences/wav/Ses01M_script03_1/Ses01M_script03_1_F009.wav
1	script	M	hap	3	2	Session1/sentences/wav/Ses01M_script03_1/Ses01M_script03_1_F010.wav
1	script	M	hap	3	2	Session1/sentences/wav/Ses01M_script03_1/Ses01M_script03_1_F011.wav
1	script	M	xxx	0	0	Session1/sentences/wav/Ses01M_script03_1/Ses01M_script03_1_F012.wav
1	script	M	xxx	0	0	Session1/sentences/wav/Ses01M_script03_1/Ses01M_script03_1_F013.wav
1	script	M	hap	3	2	Session1/sentences/wav/Ses01M_script03_1/Ses01M_script03_1_F014.wav
1	script	M	hap	3	2	Session1/sentences/wav/Ses01M_script03_1/Ses01M_script03_1_F015.wav
1	script	M	xxx	0	0	Session1/sentences/wav/Ses01M_script03_1/Ses01M_script03_1_F016.wav
1	script	M	hap	3	2	Session1/sentences/wav/Ses01M_script03_1/Ses01M_script03_1_F017.wav
1	script	M	hap	3	2	Session1/sentences/wav/Ses01M_script03_1/Ses01M_script03_1_F018.wav
1	script	M	hap	3	2	Session1/sentences/wav/Ses01M_script03_1/Ses01M_script03_1_F019.wav
1	script	M	xxx	0	0	Session1/sentences/wav/Ses01M_script03_1/Ses01M_script03_1_F020.wav
1	script	M	hap	3	2	Session1/sentences/wav/Ses01M_script03_1/Ses01M_script03_1_F021.wav
1	script	M	xxx	0	0	Session1/sentences/wav/Ses01M_script03_1/Ses01M_script03_1_F022.wav
1	script	M	xxx	0	0	Session1/sentences/wav/Ses01M_script03_1/Ses01M_script03_1_F023.wav
1	script	M	hap	3	2	Session1/sentences/wav/Ses01M_script03_1/Ses01M_script03_1_F024.wav
1	script	M	xxx	0	0	Session1/sentences/wav/Ses01M_script03_1/Ses01M_script03_1_F025.wav
1	script	M	xxx	0	0	Session1/sentences/wav/Ses01M_script03_1/Ses01M_script03_1_F026.wav
1	script	M	xxx	0	0	Session1/sentences/wav/Ses01M_script03_1/Ses01M_script03_1_F027.wav
1	script	M	xxx	0	0	Session1/sentences/wav/Ses01M_script03_1/Ses01M_script03_1_F028.wav
1	script	M	xxx	0	0	Session1/sentences/wav/Ses01M_script03_1/Ses01M_script03_1_F029.wav
1	script	M	hap	3	2	Session1/sentences/wav/Ses01M_script03_1/Ses01M_script03_1_F030.wav
1	script	M	exc	3	2	Session1/sentences/wav/Ses01M_script03_1/Ses01M_script03_1_F031.wav
1	script	M	xxx	0	0	Session1/sentences/wav/Ses01M_script03_1/Ses01M_script03_1_F032.wav
1	script	M	xxx	0	0	Session1/sentences/wav/Ses01M_script03_1/Ses01M_script03_1_F033.wav
1	script	M	hap	3	2	Session1/sentences/wav/Ses01M_script03_1/Ses01M_script03_1_F034.wav
1	script	M	xxx	0	0	Session1/sentences/wav/Ses01M_script03_1/Ses01M_script03_1_F035.wav
1	script	M	hap	3	2	Session1/sentences/wav/Ses01M_script03_1/Ses01M_script03_1_F036.wav
1	script	M	hap	3	2	Session1/sentences/wav/Ses01M_script03_1/Ses01M_script03_1_F037.wav
1	script	M	hap	3	2	Session1/sentences/wav/Ses01M_script03_1/Ses01M_script03_1_F038.wav
1	script	M	hap	3	2	Session1/sentences/wav/Ses01M_script03_1/Ses01M_script03_1_F039.wav
1	script	M	hap	3	2	Session1/sentences/wav/Ses01M_script03_1/Ses01M_script03_1_F040.wav
1	script	M	exc	3	2	Session1/sentences/wav/Ses01M_script03_1/Ses01M_script03_1_F041.wav
1	script	M	fea	3	3	Session1/sentences/wav/Ses01M_script03_1/Ses01M_script03_1_M000.wav
1	script	M	fea	3	2	Session1/sentences/wav/Ses01M_script03_1/Ses01M_script03_1_M001.wav
1	script	M	xxx	0	0	Session1/sentences/wav/Ses01M_script03_1/Ses01M_script03_1_M002.wav
1	script	M	fea	3	2	Session1/sentences/wav/Ses01M_script03_1/Ses01M_script03_1_M003.wav
1	script	M	hap	3	2	Session1/sentences/wav/Ses01M_script03_1/Ses01M_script03_1_M004.wav
1	script	M	xxx	0	0	Session1/sentences/wav/Ses01M_script03_1/Ses01M_script03_1_M005.wav
1	script	M	xxx	0	0	Session1/sentences/wav/Ses01M_script03_1/Ses01M_script03_1_M006.wav
1	script	M	xxx	0	0	Session1/sentences/wav/Ses01M_script03_1/Ses01M_script03_1_M007.wav
1	script	M	xxx	0	0	Session1/sentences/wav/Ses01M_script03_1/Ses01M_script03_1_M008.wav
1	script	M	xxx	0	0	Session1/sentences/wav/Ses01M_script03_1/Ses01M_script03_1_M009.wav
1	script	M	hap	3	2	Session1/sentences/wav/Ses01M_script03_1/Ses01M_script03_1_M010.wav
1	script	M	hap	3	2	Session1/sentences/wav/Ses01M_script03_1/Ses01M_script03_1_M011.wav
1	script	M	hap	3	2	Session1/sentences/wav/Ses01M_script03_1/Ses01M_script03_1_M012.wav
1	script	M	hap	3	2	Session1/sentences/wav/Ses01M_script03_1/Ses01M_script03_1_M013.wav
1	script	M	sad	3	2	Session1/sentences/wav/Ses01M_script03_1/Ses01M_script03_1_M014.wav
1	script	M	xxx	0	0	Session1/sentences/wav/Ses01M_script03_1/Ses01M_script03_1_M015.wav
1	script	M	hap	3	2	Session1/sentences/wav/Ses01M_script03_1/Ses01M_script03_1_M016.wav
1	script	M	hap	3	2	Session1/sentences/wav/Ses01M_script03_1/Ses01M_script03_1_M017.wav
1	script	M	xxx	0	0	Session1/sentences/wav/Ses01M_script03_1/Ses01M_script03_1_M018.wav
1	script	M	hap	3	2	Session1/sentences/wav/Ses01M_script03_1/Ses01M_script03_1_M019.wav
1	script	M	xxx	0	0	Session1/sentences/wav/Ses01M_script03_1/Ses01M_script03_1_M020.wav
1	script	M	hap	3	2	Session1/sentences/wav/Ses01M_script03_1/Ses01M_script03_1_M021.wav
1	script	M	hap	3	2	Session1/sentences/wav/Ses01M_script03_1/Ses01M_script03_1_M022.wav
1	script	M	xxx	0	0	Session1/sentences/wav/Ses01M_script03_1/Ses01M_script03_1_M023.wav
1	script	M	xxx	0	0	Session1/sentences/wav/Ses01M_script03_1/Ses01M_script03_1_M024.wav
1	script	M	xxx	0	0	Session1/sentences/wav/Ses01M_script03_1/Ses01M_script03_1_M025.wav
1	script	M	xxx	0	0	Session1/sentences/wav/Ses01M_script03_1/Ses01M_script03_1_M026.wav
1	script	M	xxx	0	0	Session1/sentences/wav/Ses01M_script03_1/Ses01M_script03_1_M027.wav
1	script	M	exc	3	2	Session1/sentences/wav/Ses01M_script03_1/Ses01M_script03_1_M028.wav
1	script	M	exc	3	2	Session1/sentences/wav/Ses01M_script03_1/Ses01M_script03_1_M029.wav
1	script	M	hap	3	2	Session1/sentences/wav/Ses01M_script03_1/Ses01M_script03_1_M030.wav
1	script	M	hap	3	2	Session1/sentences/wav/Ses01M_script03_1/Ses01M_script03_1_M031.wav
1	script	M	xxx	0	0	Session1/sentences/wav/Ses01M_script03_1/Ses01M_script03_1_M032.wav
1	script	M	hap	3	2	Session1/sentences/wav/Ses01M_script03_1/Ses01M_script03_1_M033.wav
1	script	M	xxx	0	0	Session1/sentences/wav/Ses01M_script03_1/Ses01M_script03_1_M034.wav
1	script	M	xxx	0	0	Session1/sentences/wav/Ses01M_script03_1/Ses01M_script03_1_M035.wav
1	script	M	xxx	0	0	Session1/sentences/wav/Ses01M_script03_1/Ses01M_script03_1_M036.wav
1	script	M	exc	3	2	Session1/sentences/wav/Ses01M_script03_1/Ses01M_script03_1_M037.wav
1	script	M	xxx	0	0	Session1/sentences/wav/Ses01M_script03_1/Ses01M_script03_1_M038.wav
1	script	M	hap	3	2	Session1/sentences/wav/Ses01M_script03_1/Ses01M_script03_1_M039.wav
1	script	M	hap	3	2	Session1/sentences/wav/Ses01M_script03_1/Ses01M_script03_1_M040.wav
1	script	M	hap	3	2	Session1/sentences/wav/Ses01M_script03_1/Ses01M_script03_1_M041.wav
1	script	M	xxx	0	0	Session1/sentences/wav/Ses01M_script03_1/Ses01M_script03_1_M042.wav
1	script	F	fea	3	2	Session1/sentences/wav/Ses01F_script03_1/Ses01F_script03_1_F000.wav
1	script	F	fea	3	3	Session1/sentences/wav/Ses01F_script03_1/Ses01F_script03_1_F001.wav
1	script	F	fea	3	3	Session1/sentences/wav/Ses01F_script03_1/Ses01F_script03_1_F002.wav
1	script	F	xxx	0	0	Session1/sentences/wav/Ses01F_script03_1/Ses01F_script03_1_F003.wav
1	script	F	xxx	0	0	Session1/sentences/wav/Ses01F_script03_1/Ses01F_script03_1_F004.wav
1	script	F	hap	3	2	Session1/sentences/wav/Ses01F_script03_1/Ses01F_script03_1_F005.wav
1	script	F	exc	3	2	Session1/sentences/wav/Ses01F_script03_1/Ses01F_script03_1_F006.wav
1	script	F	exc	3	2	Session1/sentences/wav/Ses01F_script03_1/Ses01F_script03_1_F007.wav
1	script	F	xxx	0	0	Session1/sentences/wav/Ses01F_script03_1/Ses01F_script03_1_F008.wav
1	script	F	xxx	0	0	Session1/sentences/wav/Ses01F_script03_1/Ses01F_script03_1_F009.wav
1	script	F	hap	3	2	Session1/sentences/wav/Ses01F_script03_1/Ses01F_script03_1_F010.wav
1	script	F	hap	3	2	Session1/sentences/wav/Ses01F_script03_1/Ses01F_script03_1_F011.wav
1	script	F	exc	3	2	Session1/sentences/wav/Ses01F_script03_1/Ses01F_script03_1_F012.wav
1	script	F	xxx	0	0	Session1/sentences/wav/Ses01F_script03_1/Ses01F_script03_1_F013.wav
1	script	F	xxx	0	0	Session1/sentences/wav/Ses01F_script03_1/Ses01F_script03_1_F014.wav
1	script	F	xxx	0	0	Session1/sentences/wav/Ses01F_script03_1/Ses01F_script03_1_F015.wav
1	script	F	xxx	0	0	Session1/sentences/wav/Ses01F_script03_1/Ses01F_script03_1_F016.wav
1	script	F	xxx	0	0	Session1/sentences/wav/Ses01F_script03_1/Ses01F_script03_1_F017.wav
1	script	F	xxx	0	0	Session1/sentences/wav/Ses01F_script03_1/Ses01F_script03_1_F018.wav
1	script	F	xxx	0	0	Session1/sentences/wav/Ses01F_script03_1/Ses01F_script03_1_F019.wav
1	script	F	hap	3	2	Session1/sentences/wav/Ses01F_script03_1/Ses01F_script03_1_F020.wav
1	script	F	hap	3	2	Session1/sentences/wav/Ses01F_script03_1/Ses01F_script03_1_F021.wav
1	script	F	hap	3	2	Session1/sentences/wav/Ses01F_script03_1/Ses01F_script03_1_F022.wav
1	script	F	xxx	0	0	Session1/sentences/wav/Ses01F_script03_1/Ses01F_script03_1_F023.wav
1	script	F	exc	3	2	Session1/sentences/wav/Ses01F_script03_1/Ses01F_script03_1_F024.wav
1	script	F	xxx	0	0	Session1/sentences/wav/Ses01F_script03_1/Ses01F_script03_1_F025.wav
1	script	F	xxx	0	0	Session1/sentences/wav/Ses01F_script03_1/Ses01F_script03_1_F026.wav
1	script	F	xxx	0	0	Session1/sentences/wav/Ses01F_script03_1/Ses01F_script03_1_F027.wav
1	script	F	xxx	0	0	Session1/sentences/wav/Ses01F_script03_1/Ses01F_script03_1_F028.wav
1	script	F	hap	3	2	Session1/sentences/wav/Ses01F_script03_1/Ses01F_script03_1_F029.wav
1	script	F	hap	3	2	Session1/sentences/wav/Ses01F_script03_1/Ses01F_script03_1_F030.wav
1	script	F	xxx	0	0	Session1/sentences/wav/Ses01F_script03_1/Ses01F_script03_1_F031.wav
1	script	F	fea	3	2	Session1/sentences/wav/Ses01F_script03_1/Ses01F_script03_1_M000.wav
1	script	F	fea	3	2	Session1/sentences/wav/Ses01F_script03_1/Ses01F_script03_1_M001.wav
1	script	F	fea	3	2	Session1/sentences/wav/Ses01F_script03_1/Ses01F_script03_1_M002.wav
1	script	F	fea	3	2	Session1/sentences/wav/Ses01F_script03_1/Ses01F_script03_1_M003.wav
1	script	F	xxx	0	0	Session1/sentences/wav/Ses01F_script03_1/Ses01F_script03_1_M004.wav
1	script	F	exc	3	2	Session1/sentences/wav/Ses01F_script03_1/Ses01F_script03_1_M005.wav
1	script	F	xxx	0	0	Session1/sentences/wav/Ses01F_script03_1/Ses01F_script03_1_M006.wav
1	script	F	hap	3	2	Session1/sentences/wav/Ses01F_script03_1/Ses01F_script03_1_M007.wav
1	script	F	hap	3	2	Session1/sentences/wav/Ses01F_script03_1/Ses01F_script03_1_M008.wav
1	script	F	hap	3	2	Session1/sentences/wav/Ses01F_script03_1/Ses01F_script03_1_M009.wav
1	script	F	hap	3	2	Session1/sentences/wav/Ses01F_script03_1/Ses01F_script03_1_M010.wav
1	script	F	xxx	0	0	Session1/sentences/wav/Ses01F_script03_1/Ses01F_script03_1_M011.wav
1	script	F	xxx	0	0	Session1/sentences/wav/Ses01F_script03_1/Ses01F_script03_1_M012.wav
1	script	F	hap	3	2	Session1/sentences/wav/Ses01F_script03_1/Ses01F_script03_1_M013.wav
1	script	F	xxx	0	0	Session1/sentences/wav/Ses01F_script03_1/Ses01F_script03_1_M014.wav
1	script	F	xxx	0	0	Session1/sentences/wav/Ses01F_script03_1/Ses01F_script03_1_M015.wav
1	script	F	xxx	0	0	Session1/sentences/wav/Ses01F_script03_1/Ses01F_script03_1_M016.wav
1	script	F	xxx	0	0	Session1/sentences/wav/Ses01F_script03_1/Ses01F_script03_1_M017.wav
1	script	F	hap	3	2	Session1/sentences/wav/Ses01F_script03_1/Ses01F_script03_1_M018.wav
1	script	F	xxx	0	0	Session1/sentences/wav/Ses01F_script03_1/Ses01F_script03_1_M019.wav
1	script	F	xxx	0	0	Session1/sentences/wav/Ses01F_script03_1/Ses01F_script03_1_M020.wav
1	script	F	exc	3	2	Session1/sentences/wav/Ses01F_script03_1/Ses01F_script03_1_M021.wav
1	script	F	xxx	0	0	Session1/sentences/wav/Ses01F_script03_1/Ses01F_script03_1_M022.wav
1	script	F	xxx	0	0	Session1/sentences/wav/Ses01F_script03_1/Ses01F_script03_1_M023.wav
1	script	F	exc	3	2	Session1/sentences/wav/Ses01F_script03_1/Ses01F_script03_1_M024.wav
1	script	F	hap	3	2	Session1/sentences/wav/Ses01F_script03_1/Ses01F_script03_1_M025.wav
1	script	F	hap	3	2	Session1/sentences/wav/Ses01F_script03_1/Ses01F_script03_1_M026.wav
1	script	F	xxx	0	0	Session1/sentences/wav/Ses01F_script03_1/Ses01F_script03_1_M027.wav
1	script	F	xxx	0	0	Session1/sentences/wav/Ses01F_script03_1/Ses01F_script03_1_M028.wav
1	script	F	xxx	0	0	Session1/sentences/wav/Ses01F_script03_1/Ses01F_script03_1_M029.wav
1	script	F	dis	3	2	Session1/sentences/wav/Ses01F_script03_1/Ses01F_script03_1_M030.wav
1	script	F	xxx	0	0	Session1/sentences/wav/Ses01F_script03_1/Ses01F_script03_1_M031.wav
1	script	F	xxx	0	0	Session1/sentences/wav/Ses01F_script03_1/Ses01F_script03_1_M032.wav
1	script	F	xxx	0	0	Session1/sentences/wav/Ses01F_script03_1/Ses01F_script03_1_M033.wav
1	script	F	hap	3	2	Session1/sentences/wav/Ses01F_script03_1/Ses01F_script03_1_M034.wav
1	script	F	xxx	0	0	Session1/sentences/wav/Ses01F_script03_1/Ses01F_script03_1_M035.wav
1	script	F	hap	3	2	Session1/sentences/wav/Ses01F_script03_1/Ses01F_script03_1_M036.wav
1	script	F	hap	3	2	Session1/sentences/wav/Ses01F_script03_1/Ses01F_script03_1_M037.wav
1	script	F	xxx	0	0	Session1/sentences/wav/Ses01F_script03_1/Ses01F_script03_1_M038.wav
1	impro	F	sad	4	3	Session1/sentences/wav/Ses01F_impro02/Ses01F_impro02_F000.wav
1	impro	F	sad	4	3	Session1/sentences/wav/Ses01F_impro02/Ses01F_impro02_F001.wav
1	impro	F	sad	4	3	Session1/sentences/wav/Ses01F_impro02/Ses01F_impro02_F002.wav
1	impro	F	neu	4	2	Session1/sentences/wav/Ses01F_impro02/Ses01F_impro02_F003.wav
1	impro	F	sad	4	3	Session1/sentences/wav/Ses01F_impro02/Ses01F_impro02_F004.wav
1	impro	F	sad	4	3	Session1/sentences/wav/Ses01F_impro02/Ses01F_impro02_F005.wav
1	impro	F	neu	4	2	Session1/sentences/wav/Ses01F_impro02/Ses01F_impro02_F006.wav
1	impro	F	xxx	0	0	Session1/sentences/wav/Ses01F_impro02/Ses01F_impro02_F007.wav
1	impro	F	sad	4	3	Session1/sentences/wav/Ses01F_impro02/Ses01F_impro02_F008.wav
1	impro	F	xxx	0	0	Session1/sentences/wav/Ses01F_impro02/Ses01F_impro02_F009.wav
1	impro	F	sad	4	3	Session1/sentences/wav/Ses01F_impro02/Ses01F_impro02_F010.wav
1	impro	F	xxx	0	0	Session1/sentences/wav/Ses01F_impro02/Ses01F_impro02_F011.wav
1	impro	F	sad	4	3	Session1/sentences/wav/Ses01F_impro02/Ses01F_impro02_F012.wav
1	impro	F	sad	4	4	Session1/sentences/wav/Ses01F_impro02/Ses01F_impro02_F013.wav
1	impro	F	sad	4	4	Session1/sentences/wav/Ses01F_impro02/Ses01F_impro02_F014.wav
1	impro	F	sad	4	4	Session1/sentences/wav/Ses01F_impro02/Ses01F_impro02_F015.wav
1	impro	F	neu	4	2	Session1/sentences/wav/Ses01F_impro02/Ses01F_impro02_F016.wav
1	impro	F	sad	4	4	Session1/sentences/wav/Ses01F_impro02/Ses01F_impro02_F017.wav
1	impro	F	neu	4	2	Session1/sentences/wav/Ses01F_impro02/Ses01F_impro02_F018.wav
1	impro	F	sad	4	4	Session1/sentences/wav/Ses01F_impro02/Ses01F_impro02_F019.wav
1	impro	F	sad	4	4	Session1/sentences/wav/Ses01F_impro02/Ses01F_impro02_F020.wav
1	impro	F	xxx	0	0	Session1/sentences/wav/Ses01F_impro02/Ses01F_impro02_M000.wav
1	impro	F	sad	4	3	Session1/sentences/wav/Ses01F_impro02/Ses01F_impro02_M001.wav
1	impro	F	xxx	0	0	Session1/sentences/wav/Ses01F_impro02/Ses01F_impro02_M002.wav
1	impro	F	fru	4	2	Session1/sentences/wav/Ses01F_impro02/Ses01F_impro02_M003.wav
1	impro	F	xxx	0	0	Session1/sentences/wav/Ses01F_impro02/Ses01F_impro02_M004.wav
1	impro	F	sad	4	3	Session1/sentences/wav/Ses01F_impro02/Ses01F_impro02_M005.wav
1	impro	F	xxx	0	0	Session1/sentences/wav/Ses01F_impro02/Ses01F_impro02_M006.wav
1	impro	F	xxx	0	0	Session1/sentences/wav/Ses01F_impro02/Ses01F_impro02_M007.wav
1	impro	F	fru	4	2	Session1/sentences/wav/Ses01F_impro02/Ses01F_impro02_M008.wav
1	impro	F	sad	4	3	Session1/sentences/wav/Ses01F_impro02/Ses01F_impro02_M009.wav
1	impro	F	sad	4	3	Session1/sentences/wav/Ses01F_impro02/Ses01F_impro02_M010.wav
1	impro	F	sad	4	3	Session1/sentences/wav/Ses01F_impro02/Ses01F_impro02_M011.wav
1	impro	F	neu	4	2	Session1/sentences/wav/Ses01F_impro02/Ses01F_impro02_M012.wav
1	impro	F	sad	4	4	Session1/sentences/wav/Ses01F_impro02/Ses01F_impro02_M013.wav
1	impro	F	sad	4	3	Session1/sentences/wav/Ses01F_impro02/Ses01F_impro02_M014.wav
1	impro	F	neu	4	2	Session1/sentences/wav/Ses01F_impro02/Ses01F_impro02_M015.wav
1	impro	F	fru	4	2	Session1/sentences/wav/Ses01F_impro02/Ses01F_impro02_M016.wav
1	script	M	xxx	0	0	Session1/sentences/wav/Ses01M_script02_1/Ses01M_script02_1_F000.wav
1	script	M	fru	3	3	Session1/sentences/wav/Ses01M_script02_1/Ses01M_script02_1_F001.wav
1	script	M	sur	3	2	Session1/sentences/wav/Ses01M_script02_1/Ses01M_script02_1_F002.wav
1	script	M	xxx	0	0	Session1/sentences/wav/Ses01M_script02_1/Ses01M_script02_1_F003.wav
1	script	M	xxx	0	0	Session1/sentences/wav/Ses01M_script02_1/Ses01M_script02_1_F004.wav
1	script	M	ang	3	2	Session1/sentences/wav/Ses01M_script02_1/Ses01M_script02_1_F005.wav
1	script	M	xxx	0	0	Session1/sentences/wav/Ses01M_script02_1/Ses01M_script02_1_F006.wav
1	script	M	neu	3	2	Session1/sentences/wav/Ses01M_script02_1/Ses01M_script02_1_F007.wav
1	script	M	neu	3	2	Session1/sentences/wav/Ses01M_script02_1/Ses01M_script02_1_F008.wav
1	script	M	hap	3	2	Session1/sentences/wav/Ses01M_script02_1/Ses01M_script02_1_F009.wav
1	script	M	fru	3	2	Session1/sentences/wav/Ses01M_script02_1/Ses01M_script02_1_F010.wav
1	script	M	fru	3	2	Session1/sentences/wav/Ses01M_script02_1/Ses01M_script02_1_F011.wav
1	script	M	fru	3	2	Session1/sentences/wav/Ses01M_script02_1/Ses01M_script02_1_F012.wav
1	script	M	fru	3	2	Session1/sentences/wav/Ses01M_script02_1/Ses01M_script02_1_F013.wav
1	script	M	ang	3	2	Session1/sentences/wav/Ses01M_script02_1/Ses01M_script02_1_F014.wav
1	script	M	xxx	0	0	Session1/sentences/wav/Ses01M_script02_1/Ses01M_script02_1_F015.wav
1	script	M	xxx	0	0	Session1/sentences/wav/Ses01M_script02_1/Ses01M_script02_1_F016.wav
1	script	M	ang	3	3	Session1/sentences/wav/Ses01M_script02_1/Ses01M_script02_1_F017.wav
1	script	M	fru	3	2	Session1/sentences/wav/Ses01M_script02_1/Ses01M_script02_1_F018.wav
1	script	M	fru	3	3	Session1/sentences/wav/Ses01M_script02_1/Ses01M_script02_1_F019.wav
1	script	M	fru	3	3	Session1/sentences/wav/Ses01M_script02_1/Ses01M_script02_1_F020.wav
1	script	M	ang	3	2	Session1/sentences/wav/Ses01M_script02_1/Ses01M_script02_1_F021.wav
1	script	M	ang	3	2	Session1/sentences/wav/Ses01M_script02_1/Ses01M_script02_1_F022.wav
1	script	M	ang	3	2	Session1/sentences/wav/Ses01M_script02_1/Ses01M_script02_1_F023.wav
1	script	M	xxx	0	0	Session1/sentences/wav/Ses01M_script02_1/Ses01M_script02_1_F024.wav
1	script	M	exc	3	3	Session1/sentences/wav/Ses01M_script02_1/Ses01M_script02_1_M000.wav
1	script	M	exc	3	3	Session1/sentences/wav/Ses01M_script02_1/Ses01M_script02_1_M001.wav
1	script	M	exc	3	3	Session1/sentences/wav/Ses01M_script02_1/Ses01M_script02_1_M002.wav
1	script	M	xxx	0	0	Session1/sentences/wav/Ses01M_script02_1/Ses01M_script02_1_M003.wav
1	script	M	exc	3	2	Session1/sentences/wav/Ses01M_script02_1/Ses01M_script02_1_M004.wav
1	script	M	exc	3	3	Session1/sentences/wav/Ses01M_script02_1/Ses01M_script02_1_M005.wav
1	script	M	xxx	0	0	Session1/sentences/wav/Ses01M_script02_1/Ses01M_script02_1_M006.wav
1	script	M	neu	3	2	Session1/sentences/wav/Ses01M_script02_1/Ses01M_script02_1_M007.wav
1	script	M	xxx	0	0	Session1/sentences/wav/Ses01M_script02_1/Ses01M_script02_1_M008.wav
1	script	M	neu	3	2	Session1/sentences/wav/Ses01M_script02_1/Ses01M_script02_1_M009.wav
1	script	M	neu	3	2	Session1/sentences/wav/Ses01M_script02_1/Ses01M_script02_1_M010.wav
1	script	M	neu	3	2	Session1/sentences/wav/Ses01M_script02_1/Ses01M_script02_1_M011.wav
1	script	M	xxx	0	0	Session1/sentences/wav/Ses01M_script02_1/Ses01M_script02_1_M012.wav
1	script	M	xxx	0	0	Session1/sentences/wav/Ses01M_script02_1/Ses01M_script02_1_M013.wav
1	script	M	exc	3	3	Session1/sentences/wav/Ses01M_script02_1/Ses01M_script02_1_M014.wav
1	script	M	xxx	0	0	Session1/sentences/wav/Ses01M_script02_1/Ses01M_script02_1_M015.wav
1	script	M	exc	3	3	Session1/sentences/wav/Ses01M_script02_1/Ses01M_script02_1_M016.wav
1	script	M	exc	3	2	Session1/sentences/wav/Ses01M_script02_1/Ses01M_script02_1_M017.wav
1	script	M	xxx	0	0	Session1/sentences/wav/Ses01M_script02_1/Ses01M_script02_1_M018.wav
1	script	M	xxx	0	0	Session1/sentences/wav/Ses01M_script02_1/Ses01M_script02_1_M019.wav
1	script	M	fru	3	2	Session1/sentences/wav/Ses01M_script02_1/Ses01M_script02_1_M020.wav
1	script	M	fru	3	2	Session1/sentences/wav/Ses01M_script02_1/Ses01M_script02_1_M021.wav
1	script	M	neu	3	2	Session1/sentences/wav/Ses01M_script02_1/Ses01M_script02_1_M022.wav
1	script	M	neu	3	2	Session1/sentences/wav/Ses01M_script02_1/Ses01M_script02_1_M023.wav
1	script	M	fru	3	2	Session1/sentences/wav/Ses01M_script02_1/Ses01M_script02_1_M024.wav
1	script	M	xxx	0	0	Session1/sentences/wav/Ses01M_script02_1/Ses01M_script02_1_M025.wav
1	script	M	fru	3	2	Session1/sentences/wav/Ses01M_script02_1/Ses01M_script02_1_M026.wav
1	script	M	fru	3	2	Session1/sentences/wav/Ses01M_script02_1/Ses01M_script02_1_M027.wav
1	script	M	ang	3	2	Session1/sentences/wav/Ses01M_script02_1/Ses01M_script02_1_M028.wav
1	script	M	xxx	0	0	Session1/sentences/wav/Ses01M_script02_1/Ses01M_script02_1_M029.wav
1	script	M	neu	3	2	Session1/sentences/wav/Ses01M_script02_1/Ses01M_script02_1_M030.wav
1	script	M	exc	3	2	Session1/sentences/wav/Ses01M_script02_1/Ses01M_script02_1_M031.wav
1	script	M	exc	3	2	Session1/sentences/wav/Ses01M_script02_1/Ses01M_script02_1_M032.wav
1	script	M	xxx	0	0	Session1/sentences/wav/Ses01M_script02_1/Ses01M_script02_1_M033.wav
1	script	M	fru	3	2	Session1/sentences/wav/Ses01M_script02_1/Ses01M_script02_1_M034.wav
1	script	M	fru	3	2	Session1/sentences/wav/Ses01M_script02_1/Ses01M_script02_1_M035.wav
1	script	M	fru	3	2	Session1/sentences/wav/Ses01M_script02_1/Ses01M_script02_1_M036.wav
1	script	M	neu	3	2	Session1/sentences/wav/Ses01M_script02_1/Ses01M_script02_1_M037.wav
1	script	M	xxx	0	0	Session1/sentences/wav/Ses01M_script02_1/Ses01M_script02_1_M038.wav
1	script	M	neu	3	2	Session1/sentences/wav/Ses01M_script02_1/Ses01M_script02_1_M039.wav
1	script	M	exc	3	2	Session1/sentences/wav/Ses01M_script02_1/Ses01M_script02_1_M040.wav
1	script	M	exc	3	2	Session1/sentences/wav/Ses01M_script02_1/Ses01M_script02_1_M041.wav
1	script	M	exc	3	2	Session1/sentences/wav/Ses01M_script02_1/Ses01M_script02_1_M042.wav
1	script	M	exc	3	2	Session1/sentences/wav/Ses01M_script02_1/Ses01M_script02_1_M043.wav
1	script	M	exc	3	2	Session1/sentences/wav/Ses01M_script02_1/Ses01M_script02_1_M044.wav
1	script	M	exc	3	2	Session1/sentences/wav/Ses01M_script02_1/Ses01M_script02_1_M045.wav
1	script	M	exc	3	3	Session1/sentences/wav/Ses01M_script02_1/Ses01M_script02_1_M046.wav
1	script	F	fru	3	2	Session1/sentences/wav/Ses01F_script01_1/Ses01F_script01_1_F000.wav
1	script	F	xxx	0	0	Session1/sentences/wav/Ses01F_script01_1/Ses01F_script01_1_F001.wav
1	script	F	sur	3	2	Session1/sentences/wav/Ses01F_script01_1/Ses01F_script01_1_F002.wav
1	script	F	xxx	0	0	Session1/sentences/wav/Ses01F_script01_1/Ses01F_script01_1_F003.wav
1	script	F	xxx	0	0	Session1/sentences/wav/Ses01F_script01_1/Ses01F_script01_1_F004.wav
1	script	F	neu	3	2	Session1/sentences/wav/Ses01F_script01_1/Ses01F_script01_1_F005.wav
1	script	F	xxx	0	0	Session1/sentences/wav/Ses01F_script01_1/Ses01F_script01_1_F006.wav
1	script	F	xxx	0	0	Session1/sentences/wav/Ses01F_script01_1/Ses01F_script01_1_F007.wav
1	script	F	xxx	0	0	Session1/sentences/wav/Ses01F_script01_1/Ses01F_script01_1_F008.wav
1	script	F	fru	3	2	Session1/sentences/wav/Ses01F_script01_1/Ses01F_script01_1_F009.wav
1	script	F	fru	3	2	Session1/sentences/wav/Ses01F_script01_1/Ses01F_script01_1_F010.wav
1	script	F	fru	3	3	Session1/sentences/wav/Ses01F_script01_1/Ses01F_script01_1_F011.wav
1	script	F	fru	3	2	Session1/sentences/wav/Ses01F_script01_1/Ses01F_script01_1_F012.wav
1	script	F	xxx	0	0	Session1/sentences/wav/Ses01F_script01_1/Ses01F_script01_1_F013.wav
1	script	F	fru	3	2	Session1/sentences/wav/Ses01F_script01_1/Ses01F_script01_1_F014.wav
1	script	F	neu	3	2	Session1/sentences/wav/Ses01F_script01_1/Ses01F_script01_1_F015.wav
1	script	F	xxx	0	0	Session1/sentences/wav/Ses01F_script01_1/Ses01F_script01_1_F016.wav
1	script	F	xxx	0	0	Session1/sentences/wav/Ses01F_script01_1/Ses01F_script01_1_F017.wav
1	script	F	xxx	0	0	Session1/sentences/wav/Ses01F_script01_1/Ses01F_script01_1_F018.wav
1	script	F	xxx	0	0	Session1/sentences/wav/Ses01F_script01_1/Ses01F_script01_1_F019.wav
1	script	F	xxx	0	0	Session1/sentences/wav/Ses01F_script01_1/Ses01F_script01_1_F020.wav
1	script	F	fru	3	3	Session1/sentences/wav/Ses01F_script01_1/Ses01F_script01_1_F021.wav
1	script	F	fru	3	3	Session1/sentences/wav/Ses01F_script01_1/Ses01F_script01_1_F022.wav
1	script	F	fru	3	2	Session1/sentences/wav/Ses01F_script01_1/Ses01F_script01_1_F023.wav
1	script	F	fru	3	3	Session1/sentences/wav/Ses01F_script01_1/Ses01F_script01_1_F024.wav
1	script	F	fru	3	2	Session1/sentences/wav/Ses01F_script01_1/Ses01F_script01_1_F025.wav
1	script	F	fru	3	2	Session1/sentences/wav/Ses01F_script01_1/Ses01F_script01_1_F026.wav
1	script	F	fru	3	2	Session1/sentences/wav/Ses01F_script01_1/Ses01F_script01_1_F027.wav
1	script	F	fru	3	2	Session1/sentences/wav/Ses01F_script01_1/Ses01F_script01_1_F028.wav
1	script	F	fru	3	3	Session1/sentences/wav/Ses01F_script01_1/Ses01F_script01_1_F029.wav
1	script	F	fru	3	2	Session1/sentences/wav/Ses01F_script01_1/Ses01F_script01_1_F030.wav
1	script	F	fru	3	2	Session1/sentences/wav/Ses01F_script01_1/Ses01F_script01_1_F031.wav
1	script	F	fru	3	3	Session1/sentences/wav/Ses01F_script01_1/Ses01F_script01_1_F032.wav
1	script	F	fru	3	3	Session1/sentences/wav/Ses01F_script01_1/Ses01F_script01_1_F033.wav
1	script	F	neu	3	2	Session1/sentences/wav/Ses01F_script01_1/Ses01F_script01_1_F034.wav
1	script	F	ang	3	3	Session1/sentences/wav/Ses01F_script01_1/Ses01F_script01_1_F035.wav
1	script	F	xxx	0	0	Session1/sentences/wav/Ses01F_script01_1/Ses01F_script01_1_F036.wav
1	script	F	ang	3	2	Session1/sentences/wav/Ses01F_script01_1/Ses01F_script01_1_F037.wav
1	script	F	ang	3	2	Session1/sentences/wav/Ses01F_script01_1/Ses01F_script01_1_F038.wav
1	script	F	fru	3	2	Session1/sentences/wav/Ses01F_script01_1/Ses01F_script01_1_F039.wav
1	script	F	fru	3	2	Session1/sentences/wav/Ses01F_script01_1/Ses01F_script01_1_F040.wav
1	script	F	ang	3	3	Session1/sentences/wav/Ses01F_script01_1/Ses01F_script01_1_F041.wav
1	script	F	ang	3	3	Session1/sentences/wav/Ses01F_script01_1/Ses01F_script01_1_F042.wav
1	script	F	fru	3	2	Session1/sentences/wav/Ses01F_script01_1/Ses01F_script01_1_F043.wav
1	script	F	fru	3	2	Session1/sentences/wav/Ses01F_script01_1/Ses01F_script01_1_F044.wav
1	script	F	neu	3	3	Session1/sentences/wav/Ses01F_script01_1/Ses01F_script01_1_M000.wav
1	script	F	neu	3	3	Session1/sentences/wav/Ses01F_script01_1/Ses01F_script01_1_M001.wav
1	script	F	neu	3	3	Session1/sentences/wav/Ses01F_script01_1/Ses01F_script01_1_M002.wav
1	script	F	neu	3	2	Session1/sentences/wav/Ses01F_script01_1/Ses01F_script01_1_M003.wav
1	script	F	neu	3	2	Session1/sentences/wav/Ses01F_script01_1/Ses01F_script01_1_M004.wav
1	script	F	fru	3	2	Session1/sentences/wav/Ses01F_script01_1/Ses01F_script01_1_M005.wav
1	script	F	xxx	0	0	Session1/sentences/wav/Ses01F_script01_1/Ses01F_script01_1_M006.wav
1	script	F	neu	3	2	Session1/sentences/wav/Ses01F_script01_1/Ses01F_script01_1_M007.wav
1	script	F	fru	3	2	Session1/sentences/wav/Ses01F_script01_1/Ses01F_script01_1_M008.wav
1	script	F	fru	3	3	Session1/sentences/wav/Ses01F_script01_1/Ses01F_script01_1_M009.wav
1	script	F	neu	3	2	Session1/sentences/wav/Ses01F_script01_1/Ses01F_script01_1_M010.wav
1	script	F	fru	3	2	Session1/sentences/wav/Ses01F_script01_1/Ses01F_script01_1_M011.wav
1	script	F	neu	3	2	Session1/sentences/wav/Ses01F_script01_1/Ses01F_script01_1_M012.wav
1	script	F	fru	3	2	Session1/sentences/wav/Ses01F_script01_1/Ses01F_script01_1_M013.wav
1	script	F	neu	3	2	Session1/sentences/wav/Ses01F_script01_1/Ses01F_script01_1_M014.wav
1	script	F	neu	3	3	Session1/sentences/wav/Ses01F_script01_1/Ses01F_script01_1_M015.wav
1	script	F	neu	3	2	Session1/sentences/wav/Ses01F_script01_1/Ses01F_script01_1_M016.wav
1	script	F	neu	3	2	Session1/sentences/wav/Ses01F_script01_1/Ses01F_script01_1_M017.wav
1	script	F	fru	3	3	Session1/sentences/wav/Ses01F_script01_1/Ses01F_script01_1_M018.wav
1	script	F	ang	3	3	Session1/sentences/wav/Ses01F_script01_1/Ses01F_script01_1_M019.wav
1	script	F	fru	3	2	Session1/sentences/wav/Ses01F_script01_1/Ses01F_script01_1_M020.wav
1	script	F	fru	3	2	Session1/sentences/wav/Ses01F_script01_1/Ses01F_script01_1_M021.wav
1	script	F	fru	3	2	Session1/sentences/wav/Ses01F_script01_1/Ses01F_script01_1_M022.wav
1	script	F	neu	3	2	Session1/sentences/wav/Ses01F_script01_1/Ses01F_script01_1_M023.wav
1	script	F	neu	3	2	Session1/sentences/wav/Ses01F_script01_1/Ses01F_script01_1_M024.wav
1	script	F	neu	3	2	Session1/sentences/wav/Ses01F_script01_1/Ses01F_script01_1_M025.wav
1	script	F	fru	3	3	Session1/sentences/wav/Ses01F_script01_1/Ses01F_script01_1_M026.wav
1	script	F	fru	3	2	Session1/sentences/wav/Ses01F_script01_1/Ses01F_script01_1_M027.wav
1	script	F	fru	3	2	Session1/sentences/wav/Ses01F_script01_1/Ses01F_script01_1_M028.wav
1	script	F	fru	3	2	Session1/sentences/wav/Ses01F_script01_1/Ses01F_script01_1_M029.wav
1	script	F	fru	3	3	Session1/sentences/wav/Ses01F_script01_1/Ses01F_script01_1_M030.wav
1	script	F	fru	3	3	Session1/sentences/wav/Ses01F_script01_1/Ses01F_script01_1_M031.wav
1	script	F	fru	3	2	Session1/sentences/wav/Ses01F_script01_1/Ses01F_script01_1_M032.wav
1	script	F	fru	3	2	Session1/sentences/wav/Ses01F_script01_1/Ses01F_script01_1_M033.wav
1	script	F	neu	3	2	Session1/sentences/wav/Ses01F_script01_1/Ses01F_script01_1_M034.wav
1	script	F	fru	3	2	Session1/sentences/wav/Ses01F_script01_1/Ses01F_script01_1_M035.wav
1	script	F	fru	3	2	Session1/sentences/wav/Ses01F_script01_1/Ses01F_script01_1_M036.wav
1	script	F	fru	3	3	Session1/sentences/wav/Ses01F_script01_1/Ses01F_script01_1_M037.wav
1	script	F	fru	3	2	Session1/sentences/wav/Ses01F_script01_1/Ses01F_script01_1_M038.wav
1	script	F	neu	3	2	Session1/sentences/wav/Ses01F_script01_1/Ses01F_script01_1_M039.wav
1	script	F	neu	3	2	Session1/sentences/wav/Ses01F_script01_1/Ses01F_script01_1_M040.wav
1	script	F	fru	3	2	Session1/sentences/wav/Ses01F_script01_1/Ses01F_script01_1_M041.wav
1	script	F	fru	3	2	Session1/sentences/wav/Ses01F_script01_1/Ses01F_script01_1_M042.wav
1	script	F	fru	3	2	Session1/sentences/wav/Ses01F_script01_1/Ses01F_script01_1_M043.wav
1	impro	F	xxx	0	0	Session1/sentences/wav/Ses01F_impro06/Ses01F_impro06_F000.wav
1	impro	F	xxx	0	0	Session1/sentences/wav/Ses01F_impro06/Ses01F_impro06_F001.wav
1	impro	F	sad	4	3	Session1/sentences/wav/Ses01F_impro06/Ses01F_impro06_F002.wav
1	impro	F	neu	4	3	Session1/sentences/wav/Ses01F_impro06/Ses01F_impro06_F003.wav
1	impro	F	neu	4	3	Session1/sentences/wav/Ses01F_impro06/Ses01F_impro06_F004.wav
1	impro	F	sad	4	4	Session1/sentences/wav/Ses01F_impro06/Ses01F_impro06_F005.wav
1	impro	F	sad	4	2	Session1/sentences/wav/Ses01F_impro06/Ses01F_impro06_F006.wav
1	impro	F	sad	4	3	Session1/sentences/wav/Ses01F_impro06/Ses01F_impro06_F007.wav
1	impro	F	sad	4	4	Session1/sentences/wav/Ses01F_impro06/Ses01F_impro06_F008.wav
1	impro	F	neu	4	3	Session1/sentences/wav/Ses01F_impro06/Ses01F_impro06_F009.wav
1	impro	F	sad	4	2	Session1/sentences/wav/Ses01F_impro06/Ses01F_impro06_F010.wav
1	impro	F	sad	4	3	Session1/sentences/wav/Ses01F_impro06/Ses01F_impro06_F011.wav
1	impro	F	sad	4	2	Session1/sentences/wav/Ses01F_impro06/Ses01F_impro06_F012.wav
1	impro	F	sad	4	4	Session1/sentences/wav/Ses01F_impro06/Ses01F_impro06_F013.wav
1	impro	F	sad	4	3	Session1/sentences/wav/Ses01F_impro06/Ses01F_impro06_F014.wav
1	impro	F	sad	4	4	Session1/sentences/wav/Ses01F_impro06/Ses01F_impro06_F015.wav
1	impro	F	neu	4	3	Session1/sentences/wav/Ses01F_impro06/Ses01F_impro06_F016.wav
1	impro	F	xxx	0	0	Session1/sentences/wav/Ses01F_impro06/Ses01F_impro06_F017.wav
1	impro	F	neu	4	3	Session1/sentences/wav/Ses01F_impro06/Ses01F_impro06_F018.wav
1	impro	F	neu	4	2	Session1/sentences/wav/Ses01F_impro06/Ses01F_impro06_F019.wav
1	impro	F	sad	4	4	Session1/sentences/wav/Ses01F_impro06/Ses01F_impro06_F020.wav
1	impro	F	sad	4	4	Session1/sentences/wav/Ses01F_impro06/Ses01F_impro06_F021.wav
1	impro	F	sad	4	4	Session1/sentences/wav/Ses01F_impro06/Ses01F_impro06_F022.wav
1	impro	F	sad	4	4	Session1/sentences/wav/Ses01F_impro06/Ses01F_impro06_F023.wav
1	impro	F	sad	4	4	Session1/sentences/wav/Ses01F_impro06/Ses01F_impro06_F024.wav
1	impro	F	sad	4	4	Session1/sentences/wav/Ses01F_impro06/Ses01F_impro06_F025.wav
1	impro	F	sad	4	4	Session1/sentences/wav/Ses01F_impro06/Ses01F_impro06_F026.wav
1	impro	F	neu	4	3	Session1/sentences/wav/Ses01F_impro06/Ses01F_impro06_F027.wav
1	impro	F	sad	4	3	Session1/sentences/wav/Ses01F_impro06/Ses01F_impro06_F028.wav
1	impro	F	sad	4	3	Session1/sentences/wav/Ses01F_impro06/Ses01F_impro06_M000.wav
1	impro	F	neu	4	2	Session1/sentences/wav/Ses01F_impro06/Ses01F_impro06_M001.wav
1	impro	F	neu	4	2	Session1/sentences/wav/Ses01F_impro06/Ses01F_impro06_M002.wav
1	impro	F	sad	4	2	Session1/sentences/wav/Ses01F_impro06/Ses01F_impro06_M003.wav
1	impro	F	neu	4	3	Session1/sentences/wav/Ses01F_impro06/Ses01F_impro06_M004.wav
1	impro	F	neu	4	3	Session1/sentences/wav/Ses01F_impro06/Ses01F_impro06_M005.wav
1	impro	F	neu	4	3	Session1/sentences/wav/Ses01F_impro06/Ses01F_impro06_M006.wav
1	impro	F	sad	4	2	Session1/sentences/wav/Ses01F_impro06/Ses01F_impro06_M007.wav
1	impro	F	neu	4	3	Session1/sentences/wav/Ses01F_impro06/Ses01F_impro06_M008.wav
1	impro	F	neu	4	4	Session1/sentences/wav/Ses01F_impro06/Ses01F_impro06_M009.wav
1	impro	F	neu	4	3	Session1/sentences/wav/Ses01F_impro06/Ses01F_impro06_M010.wav
1	impro	F	neu	4	3	Session1/sentences/wav/Ses01F_impro06/Ses01F_impro06_M011.wav
1	impro	F	neu	4	3	Session1/sentences/wav/Ses01F_impro06/Ses01F_impro06_M012.wav
1	impro	F	neu	4	3	Session1/sentences/wav/Ses01F_impro06/Ses01F_impro06_M013.wav
1	impro	F	neu	4	3	Session1/sentences/wav/Ses01F_impro06/Ses01F_impro06_M014.wav
1	impro	F	neu	4	2	Session1/sentences/wav/Ses01F_impro06/Ses01F_impro06_M015.wav
1	impro	F	neu	4	3	Session1/sentences/wav/Ses01F_impro06/Ses01F_impro06_M016.wav
1	impro	F	xxx	0	0	Session1/sentences/wav/Ses01F_impro06/Ses01F_impro06_M017.wav
1	impro	M	xxx	0	0	Session1/sentences/wav/Ses01M_impro03/Ses01M_impro03_F000.wav
1	impro	M	sur	4	3	Session1/sentences/wav/Ses01M_impro03/Ses01M_impro03_F001.wav
1	impro	M	exc	4	2	Session1/sentences/wav/Ses01M_impro03/Ses01M_impro03_F002.wav
1	impro	M	exc	4	3	Session1/sentences/wav/Ses01M_impro03/Ses01M_impro03_F003.wav
1	impro	M	exc	4	2	Session1/sentences/wav/Ses01M_impro03/Ses01M_impro03_F004.wav
1	impro	M	exc	4	4	Session1/sentences/wav/Ses01M_impro03/Ses01M_impro03_F005.wav
1	impro	M	exc	4	4	Session1/sentences/wav/Ses01M_impro03/Ses01M_impro03_F006.wav
1	impro	M	exc	4	4	Session1/sentences/wav/Ses01M_impro03/Ses01M_impro03_F007.wav
1	impro	M	exc	4	4	Session1/sentences/wav/Ses01M_impro03/Ses01M_impro03_F008.wav
1	impro	M	exc	4	2	Session1/sentences/wav/Ses01M_impro03/Ses01M_impro03_F009.wav
1	impro	M	exc	4	4	Session1/sentences/wav/Ses01M_impro03/Ses01M_impro03_F010.wav
1	impro	M	exc	4	4	Session1/sentences/wav/Ses01M_impro03/Ses01M_impro03_F011.wav
1	impro	M	exc	4	2	Session1/sentences/wav/Ses01M_impro03/Ses01M_impro03_F012.wav
1	impro	M	exc	4	4	Session1/sentences/wav/Ses01M_impro03/Ses01M_impro03_F013.wav
1	impro	M	exc	4	4	Session1/sentences/wav/Ses01M_impro03/Ses01M_impro03_F014.wav
1	impro	M	exc	4	3	Session1/sentences/wav/Ses01M_impro03/Ses01M_impro03_F015.wav
1	impro	M	exc	4	2	Session1/sentences/wav/Ses01M_impro03/Ses01M_impro03_F016.wav
1	impro	M	neu	4	2	Session1/sentences/wav/Ses01M_impro03/Ses01M_impro03_F017.wav
1	impro	M	neu	4	3	Session1/sentences/wav/Ses01M_impro03/Ses01M_impro03_F018.wav
1	impro	M	exc	4	4	Session1/sentences/wav/Ses01M_impro03/Ses01M_impro03_F019.wav
1	impro	M	exc	4	2	Session1/sentences/wav/Ses01M_impro03/Ses01M_impro03_F020.wav
1	impro	M	neu	4	2	Session1/sentences/wav/Ses01M_impro03/Ses01M_impro03_F021.wav
1	impro	M	exc	4	4	Session1/sentences/wav/Ses01M_impro03/Ses01M_impro03_F022.wav
1	impro	M	exc	4	4	Session1/sentences/wav/Ses01M_impro03/Ses01M_impro03_F023.wav
1	impro	M	exc	4	3	Session1/sentences/wav/Ses01M_impro03/Ses01M_impro03_F024.wav
1	impro	M	exc	4	3	Session1/sentences/wav/Ses01M_impro03/Ses01M_impro03_F025.wav
1	impro	M	exc	4	4	Session1/sentences/wav/Ses01M_impro03/Ses01M_impro03_F026.wav
1	impro	M	exc	4	2	Session1/sentences/wav/Ses01M_impro03/Ses01M_impro03_M000.wav
1	impro	M	exc	4	2	Session1/sentences/wav/Ses01M_impro03/Ses01M_impro03_M001.wav
1	impro	M	xxx	0	0	Session1/sentences/wav/Ses01M_impro03/Ses01M_impro03_M002.wav
1	impro	M	neu	4	3	Session1/sentences/wav/Ses01M_impro03/Ses01M_impro03_M003.wav
1	impro	M	exc	4	2	Session1/sentences/wav/Ses01M_impro03/Ses01M_impro03_M004.wav
1	impro	M	exc	4	3	Session1/sentences/wav/Ses01M_impro03/Ses01M_impro03_M005.wav
1	impro	M	neu	4	2	Session1/sentences/wav/Ses01M_impro03/Ses01M_impro03_M006.wav
1	impro	M	exc	4	3	Session1/sentences/wav/Ses01M_impro03/Ses01M_impro03_M007.wav
1	impro	M	exc	4	3	Session1/sentences/wav/Ses01M_impro03/Ses01M_impro03_M008.wav
1	impro	M	xxx	0	0	Session1/sentences/wav/Ses01M_impro03/Ses01M_impro03_M009.wav
1	impro	M	exc	4	3	Session1/sentences/wav/Ses01M_impro03/Ses01M_impro03_M010.wav
1	impro	M	exc	4	3	Session1/sentences/wav/Ses01M_impro03/Ses01M_impro03_M011.wav
1	impro	M	exc	4	3	Session1/sentences/wav/Ses01M_impro03/Ses01M_impro03_M012.wav
1	impro	M	exc	4	2	Session1/sentences/wav/Ses01M_impro03/Ses01M_impro03_M013.wav
1	impro	M	neu	4	3	Session1/sentences/wav/Ses01M_impro03/Ses01M_impro03_M014.wav
1	impro	M	exc	4	2	Session1/sentences/wav/Ses01M_impro03/Ses01M_impro03_M015.wav
1	impro	M	exc	4	3	Session1/sentences/wav/Ses01M_impro03/Ses01M_impro03_M016.wav
1	impro	M	exc	4	2	Session1/sentences/wav/Ses01M_impro03/Ses01M_impro03_M017.wav
1	impro	M	neu	4	3	Session1/sentences/wav/Ses01M_impro03/Ses01M_impro03_M018.wav
1	impro	M	exc	4	3	Session1/sentences/wav/Ses01M_impro03/Ses01M_impro03_M019.wav
1	impro	M	exc	4	3	Session1/sentences/wav/Ses01M_impro03/Ses01M_impro03_M020.wav
1	impro	M	neu	4	3	Session1/sentences/wav/Ses01M_impro03/Ses01M_impro03_M021.wav
1	impro	M	exc	4	3	Session1/sentences/wav/Ses01M_impro03/Ses01M_impro03_M022.wav
1	impro	M	exc	4	2	Session1/sentences/wav/Ses01M_impro03/Ses01M_impro03_M023.wav
1	impro	M	exc	4	2	Session1/sentences/wav/Ses01M_impro03/Ses01M_impro03_M024.wav
1	impro	M	xxx	0	0	Session1/sentences/wav/Ses01M_impro03/Ses01M_impro03_M025.wav
1	script	F	neu	3	2	Session1/sentences/wav/Ses01F_script01_3/Ses01F_script01_3_F000.wav
1	script	F	neu	3	2	Session1/sentences/wav/Ses01F_script01_3/Ses01F_script01_3_F001.wav
1	script	F	neu	3	2	Session1/sentences/wav/Ses01F_script01_3/Ses01F_script01_3_F002.wav
1	script	F	neu	3	2	Session1/sentences/wav/Ses01F_script01_3/Ses01F_script01_3_F003.wav
1	script	F	neu	3	2	Session1/sentences/wav/Ses01F_script01_3/Ses01F_script01_3_F004.wav
1	script	F	neu	3	2	Session1/sentences/wav/Ses01F_script01_3/Ses01F_script01_3_F005.wav
1	script	F	neu	3	2	Session1/sentences/wav/Ses01F_script01_3/Ses01F_script01_3_F006.wav
1	script	F	neu	3	2	Session1/sentences/wav/Ses01F_script01_3/Ses01F_script01_3_F007.wav
1	script	F	neu	3	2	Session1/sentences/wav/Ses01F_script01_3/Ses01F_script01_3_F008.wav
1	script	F	neu	3	2	Session1/sentences/wav/Ses01F_script01_3/Ses01F_script01_3_F009.wav
1	script	F	hap	3	3	Session1/sentences/wav/Ses01F_script01_3/Ses01F_script01_3_F010.wav
1	script	F	hap	3	3	Session1/sentences/wav/Ses01F_script01_3/Ses01F_script01_3_F011.wav
1	script	F	hap	3	3	Session1/sentences/wav/Ses01F_script01_3/Ses01F_script01_3_F012.wav
1	script	F	hap	3	3	Session1/sentences/wav/Ses01F_script01_3/Ses01F_script01_3_F013.wav
1	script	F	neu	3	2	Session1/sentences/wav/Ses01F_script01_3/Ses01F_script01_3_F014.wav
1	script	F	neu	3	2	Session1/sentences/wav/Ses01F_script01_3/Ses01F_script01_3_F015.wav
1	script	F	neu	3	2	Session1/sentences/wav/Ses01F_script01_3/Ses01F_script01_3_F016.wav
1	script	F	hap	3	3	Session1/sentences/wav/Ses01F_script01_3/Ses01F_script01_3_F017.wav
1	script	F	xxx	0	0	Session1/sentences/wav/Ses01F_script01_3/Ses01F_script01_3_F018.wav
1	script	F	hap	3	3	Session1/sentences/wav/Ses01F_script01_3/Ses01F_script01_3_F019.wav
1	script	F	hap	3	3	Session1/sentences/wav/Ses01F_script01_3/Ses01F_script01_3_F020.wav
1	script	F	hap	3	3	Session1/sentences/wav/Ses01F_script01_3/Ses01F_script01_3_F021.wav
1	script	F	neu	3	2	Session1/sentences/wav/Ses01F_script01_3/Ses01F_script01_3_F022.wav
1	script	F	xxx	0	0	Session1/sentences/wav/Ses01F_script01_3/Ses01F_script01_3_F023.wav
1	script	F	xxx	0	0	Session1/sentences/wav/Ses01F_script01_3/Ses01F_script01_3_F024.wav
1	script	F	xxx	0	0	Session1/sentences/wav/Ses01F_script01_3/Ses01F_script01_3_F025.wav
1	script	F	xxx	0	0	Session1/sentences/wav/Ses01F_script01_3/Ses01F_script01_3_F026.wav
1	script	F	xxx	0	0	Session1/sentences/wav/Ses01F_script01_3/Ses01F_script01_3_F027.wav
1	script	F	neu	3	2	Session1/sentences/wav/Ses01F_script01_3/Ses01F_script01_3_F028.wav
1	script	F	neu	3	2	Session1/sentences/wav/Ses01F_script01_3/Ses01F_script01_3_F029.wav
1	script	F	sad	3	2	Session1/sentences/wav/Ses01F_script01_3/Ses01F_script01_3_F030.wav
1	script	F	neu	3	3	Session1/sentences/wav/Ses01F_script01_3/Ses01F_script01_3_F031.wav
1	script	F	xxx	0	0	Session1/sentences/wav/Ses01F_script01_3/Ses01F_script01_3_F032.wav
1	script	F	xxx	0	0	Session1/sentences/wav/Ses01F_script01_3/Ses01F_script01_3_F033.wav
1	script	F	xxx	0	0	Session1/sentences/wav/Ses01F_script01_3/Ses01F_script01_3_F034.wav
1	script	F	hap	3	2	Session1/sentences/wav/Ses01F_script01_3/Ses01F_script01_3_F035.wav
1	script	F	neu	3	2	Session1/sentences/wav/Ses01F_script01_3/Ses01F_script01_3_M000.wav
1	script	F	neu	3	2	Session1/sentences/wav/Ses01F_script01_3/Ses01F_script01_3_M001.wav
1	script	F	xxx	0	0	Session1/sentences/wav/Ses01F_script01_3/Ses01F_script01_3_M002.wav
1	script	F	neu	3	2	Session1/sentences/wav/Ses01F_script01_3/Ses01F_script01_3_M003.wav
1	script	F	neu	3	2	Session1/sentences/wav/Ses01F_script01_3/Ses01F_script01_3_M004.wav
1	script	F	neu	3	2	Session1/sentences/wav/Ses01F_script01_3/Ses01F_script01_3_M005.wav
1	script	F	xxx	0	0	Session1/sentences/wav/Ses01F_script01_3/Ses01F_script01_3_M006.wav
1	script	F	xxx	0	0	Session1/sentences/wav/Ses01F_script01_3/Ses01F_script01_3_M007.wav
1	script	F	hap	3	3	Session1/sentences/wav/Ses01F_script01_3/Ses01F_script01_3_M008.wav
1	script	F	hap	3	3	Session1/sentences/wav/Ses01F_script01_3/Ses01F_script01_3_M009.wav
1	script	F	hap	3	2	Session1/sentences/wav/Ses01F_script01_3/Ses01F_script01_3_M010.wav
1	script	F	xxx	0	0	Session1/sentences/wav/Ses01F_script01_3/Ses01F_script01_3_M011.wav
1	script	F	xxx	0	0	Session1/sentences/wav/Ses01F_script01_3/Ses01F_script01_3_M012.wav
1	script	F	xxx	0	0	Session1/sentences/wav/Ses01F_script01_3/Ses01F_script01_3_M013.wav
1	script	F	sur	3	2	Session1/sentences/wav/Ses01F_script01_3/Ses01F_script01_3_M014.wav
1	script	F	hap	3	3	Session1/sentences/wav/Ses01F_script01_3/Ses01F_script01_3_M015.wav
1	script	F	hap	3	3	Session1/sentences/wav/Ses01F_script01_3/Ses01F_script01_3_M016.wav
1	script	F	hap	3	2	Session1/sentences/wav/Ses01F_script01_3/Ses01F_script01_3_M017.wav
1	script	F	xxx	0	0	Session1/sentences/wav/Ses01F_script01_3/Ses01F_script01_3_M018.wav
1	script	F	hap	3	3	Session1/sentences/wav/Ses01F_script01_3/Ses01F_script01_3_M019.wav
1	script	F	hap	3	2	Session1/sentences/wav/Ses01F_script01_3/Ses01F_script01_3_M020.wav
1	script	F	sad	3	2	Session1/sentences/wav/Ses01F_script01_3/Ses01F_script01_3_M021.wav
1	script	F	sad	3	2	Session1/sentences/wav/Ses01F_script01_3/Ses01F_script01_3_M022.wav
1	script	F	sad	3	2	Session1/sentences/wav/Ses01F_script01_3/Ses01F_script01_3_M023.wav
1	script	F	sad	3	2	Session1/sentences/wav/Ses01F_script01_3/Ses01F_script01_3_M024.wav
1	script	F	sad	3	2	Session1/sentences/wav/Ses01F_script01_3/Ses01F_script01_3_M025.wav
1	script	F	sad	3	3	Session1/sentences/wav/Ses01F_script01_3/Ses01F_script01_3_M026.wav
1	script	F	sad	3	3	Session1/sentences/wav/Ses01F_script01_3/Ses01F_script01_3_M027.wav
1	script	F	sad	3	3	Session1/sentences/wav/Ses01F_script01_3/Ses01F_script01_3_M028.wav
1	script	F	sad	3	3	Session1/sentences/wav/Ses01F_script01_3/Ses01F_script01_3_M029.wav
1	script	F	sad	3	3	Session1/sentences/wav/Ses01F_script01_3/Ses01F_script01_3_M030.wav
1	script	F	xxx	0	0	Session1/sentences/wav/Ses01F_script01_3/Ses01F_script01_3_M031.wav
1	script	F	sad	3	3	Session1/sentences/wav/Ses01F_script01_3/Ses01F_script01_3_M032.wav
1	script	F	sad	3	2	Session1/sentences/wav/Ses01F_script01_3/Ses01F_script01_3_M033.wav
1	script	F	xxx	0	0	Session1/sentences/wav/Ses01F_script01_3/Ses01F_script01_3_M034.wav
1	script	F	xxx	0	0	Session1/sentences/wav/Ses01F_script01_3/Ses01F_script01_3_M035.wav
1	script	F	sad	3	3	Session1/sentences/wav/Ses01F_script01_3/Ses01F_script01_3_M036.wav
1	script	F	neu	3	2	Session1/sentences/wav/Ses01F_script01_3/Ses01F_script01_3_M037.wav
1	script	F	xxx	0	0	Session1/sentences/wav/Ses01F_script01_3/Ses01F_script01_3_M038.wav
1	impro	M	ang	4	3	Session1/sentences/wav/Ses01M_impro01/Ses01M_impro01_F000.wav
1	impro	M	ang	4	3	Session1/sentences/wav/Ses01M_impro01/Ses01M_impro01_F001.wav
1	impro	M	xxx	0	0	Session1/sentences/wav/Ses01M_impro01/Ses01M_impro01_F002.wav
1	impro	M	xxx	0	0	Session1/sentences/wav/Ses01M_impro01/Ses01M_impro01_F003.wav
1	impro	M	fru	4	2	Session1/sentences/wav/Ses01M_impro01/Ses01M_impro01_F004.wav
1	impro	M	xxx	0	0	Session1/sentences/wav/Ses01M_impro01/Ses01M_impro01_F005.wav
1	impro	M	xxx	0	0	Session1/sentences/wav/Ses01M_impro01/Ses01M_impro01_F006.wav
1	impro	M	ang	4	3	Session1/sentences/wav/Ses01M_impro01/Ses01M_impro01_F007.wav
1	impro	M	ang	4	3	Session1/sentences/wav/Ses01M_impro01/Ses01M_impro01_F008.wav
1	impro	M	xxx	0	0	Session1/sentences/wav/Ses01M_impro01/Ses01M_impro01_F009.wav
1	impro	M	fru	4	2	Session1/sentences/wav/Ses01M_impro01/Ses01M_impro01_F010.wav
1	impro	M	ang	4	3	Session1/sentences/wav/Ses01M_impro01/Ses01M_impro01_F011.wav
1	impro	M	ang	4	3	Session1/sentences/wav/Ses01M_impro01/Ses01M_impro01_F012.wav
1	impro	M	xxx	0	0	Session1/sentences/wav/Ses01M_impro01/Ses01M_impro01_F013.wav
1	impro	M	xxx	0	0	Session1/sentences/wav/Ses01M_impro01/Ses01M_impro01_F014.wav
1	impro	M	fru	4	3	Session1/sentences/wav/Ses01M_impro01/Ses01M_impro01_F015.wav
1	impro	M	xxx	0	0	Session1/sentences/wav/Ses01M_impro01/Ses01M_impro01_F016.wav
1	impro	M	xxx	0	0	Session1/sentences/wav/Ses01M_impro01/Ses01M_impro01_F017.wav
1	impro	M	xxx	0	0	Session1/sentences/wav/Ses01M_impro01/Ses01M_impro01_F018.wav
1	impro	M	ang	4	4	Session1/sentences/wav/Ses01M_impro01/Ses01M_impro01_F019.wav
1	impro	M	ang	4	4	Session1/sentences/wav/Ses01M_impro01/Ses01M_impro01_F020.wav
1	impro	M	ang	4	4	Session1/sentences/wav/Ses01M_impro01/Ses01M_impro01_F021.wav
1	impro	M	ang	4	4	Session1/sentences/wav/Ses01M_impro01/Ses01M_impro01_F022.wav
1	impro	M	xxx	0	0	Session1/sentences/wav/Ses01M_impro01/Ses01M_impro01_F023.wav
1	impro	M	neu	4	3	Session1/sentences/wav/Ses01M_impro01/Ses01M_impro01_F024.wav
1	impro	M	neu	4	2	Session1/sentences/wav/Ses01M_impro01/Ses01M_impro01_F025.wav
1	impro	M	xxx	0	0	Session1/sentences/wav/Ses01M_impro01/Ses01M_impro01_F026.wav
1	impro	M	xxx	0	0	Session1/sentences/wav/Ses01M_impro01/Ses01M_impro01_F027.wav
1	impro	M	xxx	0	0	Session1/sentences/wav/Ses01M_impro01/Ses01M_impro01_F028.wav
1	impro	M	xxx	0	0	Session1/sentences/wav/Ses01M_impro01/Ses01M_impro01_F029.wav
1	impro	M	xxx	0	0	Session1/sentences/wav/Ses01M_impro01/Ses01M_impro01_F030.wav
1	impro	M	fru	4	3	Session1/sentences/wav/Ses01M_impro01/Ses01M_impro01_M000.wav
1	impro	M	fru	4	3	Session1/sentences/wav/Ses01M_impro01/Ses01M_impro01_M001.wav
1	impro	M	fru	4	3	Session1/sentences/wav/Ses01M_impro01/Ses01M_impro01_M002.wav
1	impro	M	neu	4	2	Session1/sentences/wav/Ses01M_impro01/Ses01M_impro01_M003.wav
1	impro	M	xxx	0	0	Session1/sentences/wav/Ses01M_impro01/Ses01M_impro01_M004.wav
1	impro	M	fru	4	3	Session1/sentences/wav/Ses01M_impro01/Ses01M_impro01_M005.wav
1	impro	M	fru	4	4	Session1/sentences/wav/Ses01M_impro01/Ses01M_impro01_M006.wav
1	impro	M	fru	4	3	Session1/sentences/wav/Ses01M_impro01/Ses01M_impro01_M007.wav
1	impro	M	fru	4	3	Session1/sentences/wav/Ses01M_impro01/Ses01M_impro01_M008.wav
1	impro	M	fru	4	4	Session1/sentences/wav/Ses01M_impro01/Ses01M_impro01_M009.wav
1	impro	M	neu	4	2	Session1/sentences/wav/Ses01M_impro01/Ses01M_impro01_M010.wav
1	impro	M	fru	4	4	Session1/sentences/wav/Ses01M_impro01/Ses01M_impro01_M011.wav
1	impro	M	fru	4	3	Session1/sentences/wav/Ses01M_impro01/Ses01M_impro01_M012.wav
1	impro	M	fru	4	2	Session1/sentences/wav/Ses01M_impro01/Ses01M_impro01_M013.wav
1	impro	M	xxx	0	0	Session1/sentences/wav/Ses01M_impro01/Ses01M_impro01_M014.wav
1	impro	M	fru	4	2	Session1/sentences/wav/Ses01M_impro01/Ses01M_impro01_M015.wav
1	impro	M	fru	4	3	Session1/sentences/wav/Ses01M_impro01/Ses01M_impro01_M016.wav
1	impro	M	fru	4	3	Session1/sentences/wav/Ses01M_impro01/Ses01M_impro01_M017.wav
1	impro	M	fru	4	2	Session1/sentences/wav/Ses01M_impro01/Ses01M_impro01_M018.wav
1	impro	M	fru	4	2	Session1/sentences/wav/Ses01M_impro01/Ses01M_impro01_M019.wav
1	impro	M	ang	4	4	Session1/sentences/wav/Ses01M_impro01/Ses01M_impro01_M020.wav
1	impro	M	xxx	0	0	Session1/sentences/wav/Ses01M_impro01/Ses01M_impro01_M021.wav
1	impro	M	fru	4	3	Session1/sentences/wav/Ses01M_impro01/Ses01M_impro01_M022.wav
1	impro	M	fru	4	2	Session1/sentences/wav/Ses01M_impro01/Ses01M_impro01_M023.wav
1	impro	M	xxx	0	0	Session1/sentences/wav/Ses01M_impro01/Ses01M_impro01_M024.wav
1	impro	M	ang	4	4	Session1/sentences/wav/Ses01M_impro01/Ses01M_impro01_M025.wav
1	impro	M	fru	4	3	Session1/sentences/wav/Ses01M_impro01/Ses01M_impro01_M026.wav
1	impro	M	fru	4	3	Session1/sentences/wav/Ses01M_impro01/Ses01M_impro01_M027.wav
1	impro	M	fru	4	3	Session1/sentences/wav/Ses01M_impro01/Ses01M_impro01_M028.wav
1	impro	M	xxx	0	0	Session1/sentences/wav/Ses01M_impro01/Ses01M_impro01_M029.wav
1	impro	M	ang	4	4	Session1/sentences/wav/Ses01M_impro01/Ses01M_impro01_M030.wav
1	impro	M	ang	4	3	Session1/sentences/wav/Ses01M_impro01/Ses01M_impro01_M031.wav
1	impro	M	ang	4	3	Session1/sentences/wav/Ses01M_impro01/Ses01M_impro01_M032.wav
1	impro	M	fru	4	2	Session1/sentences/wav/Ses01M_impro01/Ses01M_impro01_M033.wav
1	impro	F	hap	4	4	Session1/sentences/wav/Ses01F_impro03/Ses01F_impro03_F000.wav
1	impro	F	hap	4	3	Session1/sentences/wav/Ses01F_impro03/Ses01F_impro03_F001.wav
1	impro	F	hap	4	3	Session1/sentences/wav/Ses01F_impro03/Ses01F_impro03_F002.wav
1	impro	F	xxx	0	0	Session1/sentences/wav/Ses01F_impro03/Ses01F_impro03_F003.wav
1	impro	F	hap	4	3	Session1/sentences/wav/Ses01F_impro03/Ses01F_impro03_F004.wav
1	impro	F	hap	4	3	Session1/sentences/wav/Ses01F_impro03/Ses01F_impro03_F005.wav
1	impro	F	hap	4	3	Session1/sentences/wav/Ses01F_impro03/Ses01F_impro03_F006.wav
1	impro	F	xxx	0	0	Session1/sentences/wav/Ses01F_impro03/Ses01F_impro03_F007.wav
1	impro	F	hap	4	3	Session1/sentences/wav/Ses01F_impro03/Ses01F_impro03_F008.wav
1	impro	F	hap	4	3	Session1/sentences/wav/Ses01F_impro03/Ses01F_impro03_F009.wav
1	impro	F	hap	4	3	Session1/sentences/wav/Ses01F_impro03/Ses01F_impro03_F010.wav
1	impro	F	xxx	0	0	Session1/sentences/wav/Ses01F_impro03/Ses01F_impro03_F011.wav
1	impro	F	hap	4	4	Session1/sentences/wav/Ses01F_impro03/Ses01F_impro03_F012.wav
1	impro	F	hap	4	3	Session1/sentences/wav/Ses01F_impro03/Ses01F_impro03_F013.wav
1	impro	F	xxx	0	0	Session1/sentences/wav/Ses01F_impro03/Ses01F_impro03_F014.wav
1	impro	F	exc	4	3	Session1/sentences/wav/Ses01F_impro03/Ses01F_impro03_F015.wav
1	impro	F	hap	4	3	Session1/sentences/wav/Ses01F_impro03/Ses01F_impro03_F016.wav
1	impro	F	neu	4	2	Session1/sentences/wav/Ses01F_impro03/Ses01F_impro03_F017.wav
1	impro	F	neu	4	2	Session1/sentences/wav/Ses01F_impro03/Ses01F_impro03_F018.wav
1	impro	F	neu	4	2	Session1/sentences/wav/Ses01F_impro03/Ses01F_impro03_F019.wav
1	impro	F	xxx	0	0	Session1/sentences/wav/Ses01F_impro03/Ses01F_impro03_F020.wav
1	impro	F	hap	4	3	Session1/sentences/wav/Ses01F_impro03/Ses01F_impro03_F021.wav
1	impro	F	neu	4	3	Session1/sentences/wav/Ses01F_impro03/Ses01F_impro03_F022.wav
1	impro	F	neu	4	2	Session1/sentences/wav/Ses01F_impro03/Ses01F_impro03_F023.wav
1	impro	F	hap	4	4	Session1/sentences/wav/Ses01F_impro03/Ses01F_impro03_F024.wav
1	impro	F	hap	4	4	Session1/sentences/wav/Ses01F_impro03/Ses01F_impro03_F025.wav
1	impro	F	hap	4	4	Session1/sentences/wav/Ses01F_impro03/Ses01F_impro03_F026.wav
1	impro	F	neu	4	2	Session1/sentences/wav/Ses01F_impro03/Ses01F_impro03_M000.wav
1	impro	F	neu	4	2	Session1/sentences/wav/Ses01F_impro03/Ses01F_impro03_M001.wav
1	impro	F	sur	4	2	Session1/sentences/wav/Ses01F_impro03/Ses01F_impro03_M002.wav
1	impro	F	exc	4	3	Session1/sentences/wav/Ses01F_impro03/Ses01F_impro03_M003.wav
1	impro	F	xxx	0	0	Session1/sentences/wav/Ses01F_impro03/Ses01F_impro03_M004.wav
1	impro	F	xxx	0	0	Session1/sentences/wav/Ses01F_impro03/Ses01F_impro03_M005.wav
1	impro	F	neu	4	2	Session1/sentences/wav/Ses01F_impro03/Ses01F_impro03_M006.wav
1	impro	F	hap	4	4	Session1/sentences/wav/Ses01F_impro03/Ses01F_impro03_M007.wav
1	impro	F	neu	4	3	Session1/sentences/wav/Ses01F_impro03/Ses01F_impro03_M008.wav
1	impro	F	neu	4	3	Session1/sentences/wav/Ses01F_impro03/Ses01F_impro03_M009.wav
1	impro	F	xxx	0	0	Session1/sentences/wav/Ses01F_impro03/Ses01F_impro03_M010.wav
1	impro	F	neu	4	3	Session1/sentences/wav/Ses01F_impro03/Ses01F_impro03_M011.wav
1	impro	F	xxx	0	0	Session1/sentences/wav/Ses01F_impro03/Ses01F_impro03_M012.wav
1	impro	F	hap	4	4	Session1/sentences/wav/Ses01F_impro03/Ses01F_impro03_M013.wav
1	impro	F	hap	4	3	Session1/sentences/wav/Ses01F_impro03/Ses01F_impro03_M014.wav
1	impro	F	hap	4	3	Session1/sentences/wav/Ses01F_impro03/Ses01F_impro03_M015.wav
1	impro	F	neu	4	3	Session1/sentences/wav/Ses01F_impro03/Ses01F_impro03_M016.wav
1	impro	F	sur	4	2	Session1/sentences/wav/Ses01F_impro03/Ses01F_impro03_M017.wav
1	impro	F	sur	4	4	Session1/sentences/wav/Ses01F_impro03/Ses01F_impro03_M018.wav
1	impro	F	neu	4	4	Session1/sentences/wav/Ses01F_impro03/Ses01F_impro03_M019.wav
1	impro	F	neu	4	4	Session1/sentences/wav/Ses01F_impro03/Ses01F_impro03_M020.wav
1	impro	F	neu	4	4	Session1/sentences/wav/Ses01F_impro03/Ses01F_impro03_M021.wav
1	impro	F	exc	4	3	Session1/sentences/wav/Ses01F_impro03/Ses01F_impro03_M022.wav
1	impro	F	hap	4	4	Session1/sentences/wav/Ses01F_impro03/Ses01F_impro03_M023.wav
1	impro	F	neu	4	4	Session1/sentences/wav/Ses01F_impro03/Ses01F_impro03_M024.wav
1	impro	F	neu	4	4	Session1/sentences/wav/Ses01F_impro01/Ses01F_impro01_F000.wav
1	impro	F	neu	4	4	Session1/sentences/wav/Ses01F_impro01/Ses01F_impro01_F001.wav
1	impro	F	neu	4	3	Session1/sentences/wav/Ses01F_impro01/Ses01F_impro01_F002.wav
1	impro	F	xxx	0	0	Session1/sentences/wav/Ses01F_impro01/Ses01F_impro01_F003.wav
1	impro	F	xxx	0	0	Session1/sentences/wav/Ses01F_impro01/Ses01F_impro01_F004.wav
1	impro	F	neu	4	3	Session1/sentences/wav/Ses01F_impro01/Ses01F_impro01_F005.wav
1	impro	F	fru	4	3	Session1/sentences/wav/Ses01F_impro01/Ses01F_impro01_F006.wav
1	impro	F	fru	4	4	Session1/sentences/wav/Ses01F_impro01/Ses01F_impro01_F007.wav
1	impro	F	fru	4	3	Session1/sentences/wav/Ses01F_impro01/Ses01F_impro01_F008.wav
1	impro	F	fru	4	4	Session1/sentences/wav/Ses01F_impro01/Ses01F_impro01_F009.wav
1	impro	F	xxx	0	0	Session1/sentences/wav/Ses01F_impro01/Ses01F_impro01_F010.wav
1	impro	F	fru	4	4	Session1/sentences/wav/Ses01F_impro01/Ses01F_impro01_F011.wav
1	impro	F	ang	4	3	Session1/sentences/wav/Ses01F_impro01/Ses01F_impro01_F012.wav
1	impro	F	fru	4	4	Session1/sentences/wav/Ses01F_impro01/Ses01F_impro01_F013.wav
1	impro	F	neu	4	2	Session1/sentences/wav/Ses01F_impro01/Ses01F_impro01_F014.wav
1	impro	F	fru	4	4	Session1/sentences/wav/Ses01F_impro01/Ses01F_impro01_F015.wav
1	impro	F	fru	4	3	Session1/sentences/wav/Ses01F_impro01/Ses01F_impro01_M000.wav
1	impro	F	fru	4	3	Session1/sentences/wav/Ses01F_impro01/Ses01F_impro01_M001.wav
1	impro	F	fru	4	3	Session1/sentences/wav/Ses01F_impro01/Ses01F_impro01_M002.wav
1	impro	F	fru	4	4	Session1/sentences/wav/Ses01F_impro01/Ses01F_impro01_M003.wav
1	impro	F	fru	4	3	Session1/sentences/wav/Ses01F_impro01/Ses01F_impro01_M004.wav
1	impro	F	fru	4	3	Session1/sentences/wav/Ses01F_impro01/Ses01F_impro01_M005.wav
1	impro	F	fru	4	4	Session1/sentences/wav/Ses01F_impro01/Ses01F_impro01_M006.wav
1	impro	F	fru	4	3	Session1/sentences/wav/Ses01F_impro01/Ses01F_impro01_M007.wav
1	impro	F	fru	4	4	Session1/sentences/wav/Ses01F_impro01/Ses01F_impro01_M008.wav
1	impro	F	fru	4	3	Session1/sentences/wav/Ses01F_impro01/Ses01F_impro01_M009.wav
1	impro	F	fru	4	3	Session1/sentences/wav/Ses01F_impro01/Ses01F_impro01_M010.wav
1	impro	F	ang	4	3	Session1/sentences/wav/Ses01F_impro01/Ses01F_impro01_M011.wav
1	impro	F	xxx	0	0	Session1/sentences/wav/Ses01F_impro01/Ses01F_impro01_M012.wav
1	impro	F	ang	4	4	Session1/sentences/wav/Ses01F_impro01/Ses01F_impro01_M013.wav
1	impro	F	fru	4	3	Session1/sentences/wav/Ses01F_impro05/Ses01F_impro05_F000.wav
1	impro	F	fru	4	3	Session1/sentences/wav/Ses01F_impro05/Ses01F_impro05_F001.wav
1	impro	F	fru	4	3	Session1/sentences/wav/Ses01F_impro05/Ses01F_impro05_F002.wav
1	impro	F	fru	4	3	Session1/sentences/wav/Ses01F_impro05/Ses01F_impro05_F003.wav
1	impro	F	fru	4	3	Session1/sentences/wav/Ses01F_impro05/Ses01F_impro05_F004.wav
1	impro	F	fru	4	2	Session1/sentences/wav/Ses01F_impro05/Ses01F_impro05_F005.wav
1	impro	F	xxx	0	0	Session1/sentences/wav/Ses01F_impro05/Ses01F_impro05_F006.wav
1	impro	F	fru	4	3	Session1/sentences/wav/Ses01F_impro05/Ses01F_impro05_F007.wav
1	impro	F	ang	4	3	Session1/sentences/wav/Ses01F_impro05/Ses01F_impro05_F008.wav
1	impro	F	ang	4	4	Session1/sentences/wav/Ses01F_impro05/Ses01F_impro05_F009.wav
1	impro	F	xxx	0	0	Session1/sentences/wav/Ses01F_impro05/Ses01F_impro05_F010.wav
1	impro	F	ang	4	4	Session1/sentences/wav/Ses01F_impro05/Ses01F_impro05_F011.wav
1	impro	F	ang	4	3	Session1/sentences/wav/Ses01F_impro05/Ses01F_impro05_F012.wav
1	impro	F	xxx	0	0	Session1/sentences/wav/Ses01F_impro05/Ses01F_impro05_F013.wav
1	impro	F	ang	4	3	Session1/sentences/wav/Ses01F_impro05/Ses01F_impro05_F014.wav
1	impro	F	ang	4	4	Session1/sentences/wav/Ses01F_impro05/Ses01F_impro05_F015.wav
1	impro	F	ang	4	4	Session1/sentences/wav/Ses01F_impro05/Ses01F_impro05_F016.wav
1	impro	F	ang	4	4	Session1/sentences/wav/Ses01F_impro05/Ses01F_impro05_F017.wav
1	impro	F	ang	4	4	Session1/sentences/wav/Ses01F_impro05/Ses01F_impro05_F018.wav
1	impro	F	ang	4	4	Session1/sentences/wav/Ses01F_impro05/Ses01F_impro05_F019.wav
1	impro	F	ang	4	4	Session1/sentences/wav/Ses01F_impro05/Ses01F_impro05_F020.wav
1	impro	F	ang	4	4	Session1/sentences/wav/Ses01F_impro05/Ses01F_impro05_F021.wav
1	impro	F	ang	4	4	Session1/sentences/wav/Ses01F_impro05/Ses01F_impro05_F022.wav
1	impro	F	ang	4	4	Session1/sentences/wav/Ses01F_impro05/Ses01F_impro05_F023.wav
1	impro	F	ang	4	4	Session1/sentences/wav/Ses01F_impro05/Ses01F_impro05_F024.wav
1	impro	F	ang	4	4	Session1/sentences/wav/Ses01F_impro05/Ses01F_impro05_F025.wav
1	impro	F	ang	4	4	Session1/sentences/wav/Ses01F_impro05/Ses01F_impro05_F026.wav
1	impro	F	xxx	0	0	Session1/sentences/wav/Ses01F_impro05/Ses01F_impro05_F027.wav
1	impro	F	ang	4	3	Session1/sentences/wav/Ses01F_impro05/Ses01F_impro05_F028.wav
1	impro	F	ang	4	4	Session1/sentences/wav/Ses01F_impro05/Ses01F_impro05_F029.wav
1	impro	F	ang	4	4	Session1/sentences/wav/Ses01F_impro05/Ses01F_impro05_F030.wav
1	impro	F	neu	4	2	Session1/sentences/wav/Ses01F_impro05/Ses01F_impro05_M000.wav
1	impro	F	hap	4	3	Session1/sentences/wav/Ses01F_impro05/Ses01F_impro05_M001.wav
1	impro	F	hap	4	2	Session1/sentences/wav/Ses01F_impro05/Ses01F_impro05_M002.wav
1	impro	F	neu	4	3	Session1/sentences/wav/Ses01F_impro05/Ses01F_impro05_M003.wav
1	impro	F	neu	4	3	Session1/sentences/wav/Ses01F_impro05/Ses01F_impro05_M004.wav
1	impro	F	neu	4	4	Session1/sentences/wav/Ses01F_impro05/Ses01F_impro05_M005.wav
1	impro	F	neu	4	4	Session1/sentences/wav/Ses01F_impro05/Ses01F_impro05_M006.wav
1	impro	F	neu	4	4	Session1/sentences/wav/Ses01F_impro05/Ses01F_impro05_M007.wav
1	impro	F	neu	4	4	Session1/sentences/wav/Ses01F_impro05/Ses01F_impro05_M008.wav
1	impro	F	neu	4	3	Session1/sentences/wav/Ses01F_impro05/Ses01F_impro05_M009.wav
1	impro	F	neu	4	4	Session1/sentences/wav/Ses01F_impro05/Ses01F_impro05_M010.wav
1	impro	F	neu	4	4	Session1/sentences/wav/Ses01F_impro05/Ses01F_impro05_M011.wav
1	impro	F	neu	4	4	Session1/sentences/wav/Ses01F_impro05/Ses01F_impro05_M012.wav
1	impro	F	neu	4	4	Session1/sentences/wav/Ses01F_impro05/Ses01F_impro05_M013.wav
1	impro	F	neu	4	4	Session1/sentences/wav/Ses01F_impro05/Ses01F_impro05_M014.wav
1	impro	F	neu	4	4	Session1/sentences/wav/Ses01F_impro05/Ses01F_impro05_M015.wav
1	impro	F	neu	4	4	Session1/sentences/wav/Ses01F_impro05/Ses01F_impro05_M016.wav
1	impro	F	neu	4	3	Session1/sentences/wav/Ses01F_impro05/Ses01F_impro05_M017.wav
1	impro	F	xxx	0	0	Session1/sentences/wav/Ses01F_impro05/Ses01F_impro05_M018.wav
1	impro	F	neu	4	3	Session1/sentences/wav/Ses01F_impro05/Ses01F_impro05_M019.wav
1	impro	F	neu	4	3	Session1/sentences/wav/Ses01F_impro05/Ses01F_impro05_M020.wav
1	impro	F	xxx	0	0	Session1/sentences/wav/Ses01F_impro05/Ses01F_impro05_M021.wav
1	impro	F	neu	4	3	Session1/sentences/wav/Ses01F_impro05/Ses01F_impro05_M022.wav
1	impro	F	neu	4	3	Session1/sentences/wav/Ses01F_impro05/Ses01F_impro05_M023.wav
1	impro	F	neu	4	3	Session1/sentences/wav/Ses01F_impro05/Ses01F_impro05_M024.wav
1	impro	F	neu	4	3	Session1/sentences/wav/Ses01F_impro05/Ses01F_impro05_M025.wav
1	impro	F	neu	4	3	Session1/sentences/wav/Ses01F_impro05/Ses01F_impro05_M026.wav
1	impro	F	neu	4	3	Session1/sentences/wav/Ses01F_impro05/Ses01F_impro05_M027.wav
1	impro	F	neu	4	3	Session1/sentences/wav/Ses01F_impro05/Ses01F_impro05_M028.wav
1	impro	F	neu	4	3	Session1/sentences/wav/Ses01F_impro05/Ses01F_impro05_M029.wav
1	impro	F	neu	4	3	Session1/sentences/wav/Ses01F_impro05/Ses01F_impro05_M030.wav
1	impro	F	neu	4	3	Session1/sentences/wav/Ses01F_impro05/Ses01F_impro05_M031.wav
1	impro	F	sur	4	3	Session1/sentences/wav/Ses01F_impro05/Ses01F_impro05_M032.wav
1	impro	F	sur	4	3	Session1/sentences/wav/Ses01F_impro05/Ses01F_impro05_M033.wav
1	impro	F	neu	4	3	Session1/sentences/wav/Ses01F_impro05/Ses01F_impro05_M034.wav
1	impro	F	neu	4	3	Session1/sentences/wav/Ses01F_impro05/Ses01F_impro05_M035.wav
1	script	M	neu	3	2	Session1/sentences/wav/Ses01M_script01_3/Ses01M_script01_3_F000.wav
1	script	M	neu	3	2	Session1/sentences/wav/Ses01M_script01_3/Ses01M_script01_3_F001.wav
1	script	M	xxx	0	0	Session1/sentences/wav/Ses01M_script01_3/Ses01M_script01_3_F002.wav
1	script	M	sad	3	2	Session1/sentences/wav/Ses01M_script01_3/Ses01M_script01_3_F003.wav
1	script	M	neu	3	2	Session1/sentences/wav/Ses01M_script01_3/Ses01M_script01_3_F004.wav
1	script	M	sad	3	2	Session1/sentences/wav/Ses01M_script01_3/Ses01M_script01_3_F005.wav
1	script	M	sad	3	3	Session1/sentences/wav/Ses01M_script01_3/Ses01M_script01_3_F006.wav
1	script	M	xxx	0	0	Session1/sentences/wav/Ses01M_script01_3/Ses01M_script01_3_F007.wav
1	script	M	neu	3	2	Session1/sentences/wav/Ses01M_script01_3/Ses01M_script01_3_F008.wav
1	script	M	xxx	0	0	Session1/sentences/wav/Ses01M_script01_3/Ses01M_script01_3_F009.wav
1	script	M	xxx	0	0	Session1/sentences/wav/Ses01M_script01_3/Ses01M_script01_3_F010.wav
1	script	M	xxx	0	0	Session1/sentences/wav/Ses01M_script01_3/Ses01M_script01_3_F011.wav
1	script	M	neu	3	2	Session1/sentences/wav/Ses01M_script01_3/Ses01M_script01_3_F012.wav
1	script	M	xxx	0	0	Session1/sentences/wav/Ses01M_script01_3/Ses01M_script01_3_F013.wav
1	script	M	exc	3	2	Session1/sentences/wav/Ses01M_script01_3/Ses01M_script01_3_F014.wav
1	script	M	exc	3	2	Session1/sentences/wav/Ses01M_script01_3/Ses01M_script01_3_F015.wav
1	script	M	hap	3	2	Session1/sentences/wav/Ses01M_script01_3/Ses01M_script01_3_F016.wav
1	script	M	xxx	0	0	Session1/sentences/wav/Ses01M_script01_3/Ses01M_script01_3_F017.wav
1	script	M	sad	3	2	Session1/sentences/wav/Ses01M_script01_3/Ses01M_script01_3_F018.wav
1	script	M	sad	3	2	Session1/sentences/wav/Ses01M_script01_3/Ses01M_script01_3_F019.wav
1	script	M	xxx	0	0	Session1/sentences/wav/Ses01M_script01_3/Ses01M_script01_3_F020.wav
1	script	M	sad	3	2	Session1/sentences/wav/Ses01M_script01_3/Ses01M_script01_3_F021.wav
1	script	M	sad	3	2	Session1/sentences/wav/Ses01M_script01_3/Ses01M_script01_3_F022.wav
1	script	M	sad	3	2	Session1/sentences/wav/Ses01M_script01_3/Ses01M_script01_3_F023.wav
1	script	M	sad	3	2	Session1/sentences/wav/Ses01M_script01_3/Ses01M_script01_3_F024.wav
1	script	M	sad	3	3	Session1/sentences/wav/Ses01M_script01_3/Ses01M_script01_3_F025.wav
1	script	M	sad	3	2	Session1/sentences/wav/Ses01M_script01_3/Ses01M_script01_3_F026.wav
1	script	M	xxx	0	0	Session1/sentences/wav/Ses01M_script01_3/Ses01M_script01_3_F027.wav
1	script	M	xxx	0	0	Session1/sentences/wav/Ses01M_script01_3/Ses01M_script01_3_F028.wav
1	script	M	xxx	0	0	Session1/sentences/wav/Ses01M_script01_3/Ses01M_script01_3_F029.wav
1	script	M	hap	3	2	Session1/sentences/wav/Ses01M_script01_3/Ses01M_script01_3_F030.wav
1	script	M	hap	3	2	Session1/sentences/wav/Ses01M_script01_3/Ses01M_script01_3_M000.wav
1	script	M	hap	3	2	Session1/sentences/wav/Ses01M_script01_3/Ses01M_script01_3_M001.wav
1	script	M	sad	3	2	Session1/sentences/wav/Ses01M_script01_3/Ses01M_script01_3_M002.wav
1	script	M	xxx	0	0	Session1/sentences/wav/Ses01M_script01_3/Ses01M_script01_3_M003.wav
1	script	M	neu	3	2	Session1/sentences/wav/Ses01M_script01_3/Ses01M_script01_3_M004.wav
1	script	M	xxx	0	0	Session1/sentences/wav/Ses01M_script01_3/Ses01M_script01_3_M005.wav
1	script	M	neu	3	2	Session1/sentences/wav/Ses01M_script01_3/Ses01M_script01_3_M006.wav
1	script	M	neu	3	2	Session1/sentences/wav/Ses01M_script01_3/Ses01M_script01_3_M007.wav
1	script	M	xxx	0	0	Session1/sentences/wav/Ses01M_script01_3/Ses01M_script01_3_M008.wav
1	script	M	hap	3	2	Session1/sentences/wav/Ses01M_script01_3/Ses01M_script01_3_M009.wav
1	script	M	xxx	0	0	Session1/sentences/wav/Ses01M_script01_3/Ses01M_script01_3_M010.wav
1	script	M	xxx	0	0	Session1/sentences/wav/Ses01M_script01_3/Ses01M_script01_3_M011.wav
1	script	M	xxx	0	0	Session1/sentences/wav/Ses01M_script01_3/Ses01M_script01_3_M012.wav
1	script	M	xxx	0	0	Session1/sentences/wav/Ses01M_script01_3/Ses01M_script01_3_M013.wav
1	script	M	neu	3	2	Session1/sentences/wav/Ses01M_script01_3/Ses01M_script01_3_M014.wav
1	script	M	xxx	0	0	Session1/sentences/wav/Ses01M_script01_3/Ses01M_script01_3_M015.wav
1	script	M	exc	3	3	Session1/sentences/wav/Ses01M_script01_3/Ses01M_script01_3_M016.wav
1	script	M	xxx	0	0	Session1/sentences/wav/Ses01M_script01_3/Ses01M_script01_3_M017.wav
1	script	M	exc	3	2	Session1/sentences/wav/Ses01M_script01_3/Ses01M_script01_3_M018.wav
1	script	M	hap	3	3	Session1/sentences/wav/Ses01M_script01_3/Ses01M_script01_3_M019.wav
1	script	M	sad	3	3	Session1/sentences/wav/Ses01M_script01_3/Ses01M_script01_3_M020.wav
1	script	M	sad	3	3	Session1/sentences/wav/Ses01M_script01_3/Ses01M_script01_3_M021.wav
1	script	M	sad	3	2	Session1/sentences/wav/Ses01M_script01_3/Ses01M_script01_3_M022.wav
1	script	M	sad	3	2	Session1/sentences/wav/Ses01M_script01_3/Ses01M_script01_3_M023.wav
1	script	M	sad	3	2	Session1/sentences/wav/Ses01M_script01_3/Ses01M_script01_3_M024.wav
1	script	M	sad	3	2	Session1/sentences/wav/Ses01M_script01_3/Ses01M_script01_3_M025.wav
1	script	M	sad	3	3	Session1/sentences/wav/Ses01M_script01_3/Ses01M_script01_3_M026.wav
1	script	M	sad	3	3	Session1/sentences/wav/Ses01M_script01_3/Ses01M_script01_3_M027.wav
1	script	M	sad	3	3	Session1/sentences/wav/Ses01M_script01_3/Ses01M_script01_3_M028.wav
1	script	M	sad	3	3	Session1/sentences/wav/Ses01M_script01_3/Ses01M_script01_3_M029.wav
1	script	M	sad	3	2	Session1/sentences/wav/Ses01M_script01_3/Ses01M_script01_3_M030.wav
1	script	M	sad	3	3	Session1/sentences/wav/Ses01M_script01_3/Ses01M_script01_3_M031.wav
1	script	M	sad	3	3	Session1/sentences/wav/Ses01M_script01_3/Ses01M_script01_3_M032.wav
1	script	M	sad	3	3	Session1/sentences/wav/Ses01M_script01_3/Ses01M_script01_3_M033.wav
1	script	M	sad	3	3	Session1/sentences/wav/Ses01M_script01_3/Ses01M_script01_3_M034.wav
1	script	M	sad	3	3	Session1/sentences/wav/Ses01M_script01_3/Ses01M_script01_3_M035.wav
1	script	M	sad	3	3	Session1/sentences/wav/Ses01M_script01_3/Ses01M_script01_3_M036.wav
1	script	M	sad	3	3	Session1/sentences/wav/Ses01M_script01_3/Ses01M_script01_3_M037.wav
1	script	M	sad	3	3	Session1/sentences/wav/Ses01M_script01_3/Ses01M_script01_3_M038.wav
1	script	M	sad	3	3	Session1/sentences/wav/Ses01M_script01_3/Ses01M_script01_3_M039.wav
1	script	M	sad	3	3	Session1/sentences/wav/Ses01M_script01_3/Ses01M_script01_3_M040.wav
1	script	M	sad	3	2	Session1/sentences/wav/Ses01M_script01_3/Ses01M_script01_3_M041.wav
1	script	M	xxx	0	0	Session1/sentences/wav/Ses01M_script01_3/Ses01M_script01_3_M042.wav
1	script	M	hap	3	2	Session1/sentences/wav/Ses01M_script01_3/Ses01M_script01_3_M043.wav
1	script	M	xxx	0	0	Session1/sentences/wav/Ses01M_script03_2/Ses01M_script03_2_F000.wav
1	script	M	xxx	0	0	Session1/sentences/wav/Ses01M_script03_2/Ses01M_script03_2_F001.wav
1	script	M	xxx	0	0	Session1/sentences/wav/Ses01M_script03_2/Ses01M_script03_2_F002.wav
1	script	M	sur	3	2	Session1/sentences/wav/Ses01M_script03_2/Ses01M_script03_2_F003.wav
1	script	M	xxx	0	0	Session1/sentences/wav/Ses01M_script03_2/Ses01M_script03_2_F004.wav
1	script	M	xxx	0	0	Session1/sentences/wav/Ses01M_script03_2/Ses01M_script03_2_F005.wav
1	script	M	neu	3	2	Session1/sentences/wav/Ses01M_script03_2/Ses01M_script03_2_F006.wav
1	script	M	xxx	0	0	Session1/sentences/wav/Ses01M_script03_2/Ses01M_script03_2_F007.wav
1	script	M	xxx	0	0	Session1/sentences/wav/Ses01M_script03_2/Ses01M_script03_2_F008.wav
1	script	M	xxx	0	0	Session1/sentences/wav/Ses01M_script03_2/Ses01M_script03_2_F009.wav
1	script	M	neu	3	2	Session1/sentences/wav/Ses01M_script03_2/Ses01M_script03_2_F010.wav
1	script	M	ang	3	2	Session1/sentences/wav/Ses01M_script03_2/Ses01M_script03_2_F011.wav
1	script	M	xxx	0	0	Session1/sentences/wav/Ses01M_script03_2/Ses01M_script03_2_F012.wav
1	script	M	xxx	0	0	Session1/sentences/wav/Ses01M_script03_2/Ses01M_script03_2_F013.wav
1	script	M	xxx	0	0	Session1/sentences/wav/Ses01M_script03_2/Ses01M_script03_2_F014.wav
1	script	M	ang	3	2	Session1/sentences/wav/Ses01M_script03_2/Ses01M_script03_2_F015.wav
1	script	M	xxx	0	0	Session1/sentences/wav/Ses01M_script03_2/Ses01M_script03_2_F016.wav
1	script	M	ang	3	2	Session1/sentences/wav/Ses01M_script03_2/Ses01M_script03_2_F017.wav
1	script	M	xxx	0	0	Session1/sentences/wav/Ses01M_script03_2/Ses01M_script03_2_F018.wav
1	script	M	xxx	0	0	Session1/sentences/wav/Ses01M_script03_2/Ses01M_script03_2_F019.wav
1	script	M	xxx	0	0	Session1/sentences/wav/Ses01M_script03_2/Ses01M_script03_2_F020.wav
1	script	M	xxx	0	0	Session1/sentences/wav/Ses01M_script03_2/Ses01M_script03_2_F021.wav
1	script	M	ang	3	2	Session1/sentences/wav/Ses01M_script03_2/Ses01M_script03_2_F022.wav
1	script	M	ang	3	3	Session1/sentences/wav/Ses01M_script03_2/Ses01M_script03_2_F023.wav
1	script	M	ang	3	3	Session1/sentences/wav/Ses01M_script03_2/Ses01M_script03_2_F024.wav
1	script	M	ang	3	3	Session1/sentences/wav/Ses01M_script03_2/Ses01M_script03_2_F025.wav
1	script	M	ang	3	3	Session1/sentences/wav/Ses01M_script03_2/Ses01M_script03_2_F026.wav
1	script	M	ang	3	3	Session1/sentences/wav/Ses01M_script03_2/Ses01M_script03_2_F027.wav
1	script	M	ang	3	3	Session1/sentences/wav/Ses01M_script03_2/Ses01M_script03_2_F028.wav
1	script	M	ang	3	3	Session1/sentences/wav/Ses01M_script03_2/Ses01M_script03_2_F029.wav
1	script	M	ang	3	3	Session1/sentences/wav/Ses01M_script03_2/Ses01M_script03_2_F030.wav
1	script	M	ang	3	2	Session1/sentences/wav/Ses01M_script03_2/Ses01M_script03_2_F031.wav
1	script	M	xxx	0	0	Session1/sentences/wav/Ses01M_script03_2/Ses01M_script03_2_F032.wav
1	script	M	ang	3	2	Session1/sentences/wav/Ses01M_script03_2/Ses01M_script03_2_F033.wav
1	script	M	ang	3	3	Session1/sentences/wav/Ses01M_script03_2/Ses01M_script03_2_F034.wav
1	script	M	ang	3	3	Session1/sentences/wav/Ses01M_script03_2/Ses01M_script03_2_F035.wav
1	script	M	ang	3	2	Session1/sentences/wav/Ses01M_script03_2/Ses01M_script03_2_F036.wav
1	script	M	ang	3	3	Session1/sentences/wav/Ses01M_script03_2/Ses01M_script03_2_F037.wav
1	script	M	ang	3	3	Session1/sentences/wav/Ses01M_script03_2/Ses01M_script03_2_F038.wav
1	script	M	ang	3	3	Session1/sentences/wav/Ses01M_script03_2/Ses01M_script03_2_F039.wav
1	script	M	ang	3	3	Session1/sentences/wav/Ses01M_script03_2/Ses01M_script03_2_F040.wav
1	script	M	ang	3	3	Session1/sentences/wav/Ses01M_script03_2/Ses01M_script03_2_F041.wav
1	script	M	xxx	0	0	Session1/sentences/wav/Ses01M_script03_2/Ses01M_script03_2_M000.wav
1	script	M	xxx	0	0	Session1/sentences/wav/Ses01M_script03_2/Ses01M_script03_2_M001.wav
1	script	M	xxx	0	0	Session1/sentences/wav/Ses01M_script03_2/Ses01M_script03_2_M002.wav
1	script	M	xxx	0	0	Session1/sentences/wav/Ses01M_script03_2/Ses01M_script03_2_M003.wav
1	script	M	xxx	0	0	Session1/sentences/wav/Ses01M_script03_2/Ses01M_script03_2_M004.wav
1	script	M	xxx	0	0	Session1/sentences/wav/Ses01M_script03_2/Ses01M_script03_2_M005.wav
1	script	M	xxx	0	0	Session1/sentences/wav/Ses01M_script03_2/Ses01M_script03_2_M006.wav
1	script	M	xxx	0	0	Session1/sentences/wav/Ses01M_script03_2/Ses01M_script03_2_M007.wav
1	script	M	xxx	0	0	Session1/sentences/wav/Ses01M_script03_2/Ses01M_script03_2_M008.wav
1	script	M	xxx	0	0	Session1/sentences/wav/Ses01M_script03_2/Ses01M_script03_2_M009.wav
1	script	M	xxx	0	0	Session1/sentences/wav/Ses01M_script03_2/Ses01M_script03_2_M010.wav
1	script	M	xxx	0	0	Session1/sentences/wav/Ses01M_script03_2/Ses01M_script03_2_M011.wav
1	script	M	neu	3	2	Session1/sentences/wav/Ses01M_script03_2/Ses01M_script03_2_M012.wav
1	script	M	neu	3	2	Session1/sentences/wav/Ses01M_script03_2/Ses01M_script03_2_M013.wav
1	script	M	xxx	0	0	Session1/sentences/wav/Ses01M_script03_2/Ses01M_script03_2_M014.wav
1	script	M	xxx	0	0	Session1/sentences/wav/Ses01M_script03_2/Ses01M_script03_2_M015.wav
1	script	M	fru	3	2	Session1/sentences/wav/Ses01M_script03_2/Ses01M_script03_2_M016.wav
1	script	M	fru	3	2	Session1/sentences/wav/Ses01M_script03_2/Ses01M_script03_2_M017.wav
1	script	M	neu	3	2	Session1/sentences/wav/Ses01M_script03_2/Ses01M_script03_2_M018.wav
1	script	M	xxx	0	0	Session1/sentences/wav/Ses01M_script03_2/Ses01M_script03_2_M019.wav
1	script	M	xxx	0	0	Session1/sentences/wav/Ses01M_script03_2/Ses01M_script03_2_M020.wav
1	script	M	xxx	0	0	Session1/sentences/wav/Ses01M_script03_2/Ses01M_script03_2_M021.wav
1	script	M	ang	3	3	Session1/sentences/wav/Ses01M_script03_2/Ses01M_script03_2_M022.wav
1	script	M	ang	3	3	Session1/sentences/wav/Ses01M_script03_2/Ses01M_script03_2_M023.wav
1	script	M	ang	3	2	Session1/sentences/wav/Ses01M_script03_2/Ses01M_script03_2_M024.wav
1	script	M	ang	3	2	Session1/sentences/wav/Ses01M_script03_2/Ses01M_script03_2_M025.wav
1	script	M	ang	3	3	Session1/sentences/wav/Ses01M_script03_2/Ses01M_script03_2_M026.wav
1	script	M	ang	3	3	Session1/sentences/wav/Ses01M_script03_2/Ses01M_script03_2_M027.wav
1	script	M	ang	3	3	Session1/sentences/wav/Ses01M_script03_2/Ses01M_script03_2_M028.wav
1	script	M	ang	3	3	Session1/sentences/wav/Ses01M_script03_2/Ses01M_script03_2_M029.wav
1	script	M	ang	3	3	Session1/sentences/wav/Ses01M_script03_2/Ses01M_script03_2_M030.wav
1	script	M	ang	3	3	Session1/sentences/wav/Ses01M_script03_2/Ses01M_script03_2_M031.wav
1	script	M	ang	3	3	Session1/sentences/wav/Ses01M_script03_2/Ses01M_script03_2_M032.wav
1	script	M	ang	3	3	Session1/sentences/wav/Ses01M_script03_2/Ses01M_script03_2_M033.wav
1	script	M	ang	3	2	Session1/sentences/wav/Ses01M_script03_2/Ses01M_script03_2_M034.wav
1	script	M	ang	3	3	Session1/sentences/wav/Ses01M_script03_2/Ses01M_script03_2_M035.wav
1	script	M	ang	3	3	Session1/sentences/wav/Ses01M_script03_2/Ses01M_script03_2_M036.wav
1	script	M	ang	3	3	Session1/sentences/wav/Ses01M_script03_2/Ses01M_script03_2_M037.wav
1	script	M	ang	3	3	Session1/sentences/wav/Ses01M_script03_2/Ses01M_script03_2_M038.wav
1	script	M	ang	3	2	Session1/sentences/wav/Ses01M_script03_2/Ses01M_script03_2_M039.wav
1	script	M	ang	3	3	Session1/sentences/wav/Ses01M_script03_2/Ses01M_script03_2_M040.wav
1	script	M	ang	3	3	Session1/sentences/wav/Ses01M_script03_2/Ses01M_script03_2_M041.wav
1	script	M	ang	3	3	Session1/sentences/wav/Ses01M_script03_2/Ses01M_script03_2_M042.wav
1	script	M	ang	3	3	Session1/sentences/wav/Ses01M_script03_2/Ses01M_script03_2_M043.wav
1	impro	M	neu	4	3	Session1/sentences/wav/Ses01M_impro04/Ses01M_impro04_F000.wav
1	impro	M	xxx	0	0	Session1/sentences/wav/Ses01M_impro04/Ses01M_impro04_F001.wav
1	impro	M	neu	4	3	Session1/sentences/wav/Ses01M_impro04/Ses01M_impro04_F002.wav
1	impro	M	neu	4	3	Session1/sentences/wav/Ses01M_impro04/Ses01M_impro04_F003.wav
1	impro	M	neu	4	3	Session1/sentences/wav/Ses01M_impro04/Ses01M_impro04_F004.wav
1	impro	M	neu	4	3	Session1/sentences/wav/Ses01M_impro04/Ses01M_impro04_F005.wav
1	impro	M	neu	4	3	Session1/sentences/wav/Ses01M_impro04/Ses01M_impro04_F006.wav
1	impro	M	neu	4	3	Session1/sentences/wav/Ses01M_impro04/Ses01M_impro04_F007.wav
1	impro	M	neu	4	3	Session1/sentences/wav/Ses01M_impro04/Ses01M_impro04_F008.wav
1	impro	M	neu	4	3	Session1/sentences/wav/Ses01M_impro04/Ses01M_impro04_F009.wav
1	impro	M	neu	4	3	Session1/sentences/wav/Ses01M_impro04/Ses01M_impro04_F010.wav
1	impro	M	neu	4	3	Session1/sentences/wav/Ses01M_impro04/Ses01M_impro04_F011.wav
1	impro	M	neu	4	4	Session1/sentences/wav/Ses01M_impro04/Ses01M_impro04_F012.wav
1	impro	M	neu	4	3	Session1/sentences/wav/Ses01M_impro04/Ses01M_impro04_F013.wav
1	impro	M	neu	4	3	Session1/sentences/wav/Ses01M_impro04/Ses01M_impro04_F014.wav
1	impro	M	neu	4	3	Session1/sentences/wav/Ses01M_impro04/Ses01M_impro04_F015.wav
1	impro	M	neu	4	3	Session1/sentences/wav/Ses01M_impro04/Ses01M_impro04_F016.wav
1	impro	M	neu	4	4	Session1/sentences/wav/Ses01M_impro04/Ses01M_impro04_F017.wav
1	impro	M	neu	4	4	Session1/sentences/wav/Ses01M_impro04/Ses01M_impro04_F018.wav
1	impro	M	neu	4	4	Session1/sentences/wav/Ses01M_impro04/Ses01M_impro04_F019.wav
1	impro	M	neu	4	4	Session1/sentences/wav/Ses01M_impro04/Ses01M_impro04_F020.wav
1	impro	M	neu	4	4	Session1/sentences/wav/Ses01M_impro04/Ses01M_impro04_F021.wav
1	impro	M	neu	4	4	Session1/sentences/wav/Ses01M_impro04/Ses01M_impro04_F022.wav
1	impro	M	neu	4	2	Session1/sentences/wav/Ses01M_impro04/Ses01M_impro04_F023.wav
1	impro	M	fru	4	2	Session1/sentences/wav/Ses01M_impro04/Ses01M_impro04_F024.wav
1	impro	M	neu	4	3	Session1/sentences/wav/Ses01M_impro04/Ses01M_impro04_F025.wav
1	impro	M	xxx	0	0	Session1/sentences/wav/Ses01M_impro04/Ses01M_impro04_M000.wav
1	impro	M	fru	4	4	Session1/sentences/wav/Ses01M_impro04/Ses01M_impro04_M001.wav
1	impro	M	fru	4	4	Session1/sentences/wav/Ses01M_impro04/Ses01M_impro04_M002.wav
1	impro	M	fru	4	4	Session1/sentences/wav/Ses01M_impro04/Ses01M_impro04_M003.wav
1	impro	M	fru	4	4	Session1/sentences/wav/Ses01M_impro04/Ses01M_impro04_M004.wav
1	impro	M	fru	4	3	Session1/sentences/wav/Ses01M_impro04/Ses01M_impro04_M005.wav
1	impro	M	xxx	0	0	Session1/sentences/wav/Ses01M_impro04/Ses01M_impro04_M006.wav
1	impro	M	xxx	0	0	Session1/sentences/wav/Ses01M_impro04/Ses01M_impro04_M007.wav
1	impro	M	fru	4	2	Session1/sentences/wav/Ses01M_impro04/Ses01M_impro04_M008.wav
1	impro	M	fru	4	4	Session1/sentences/wav/Ses01M_impro04/Ses01M_impro04_M009.wav
1	impro	M	fru	4	4	Session1/sentences/wav/Ses01M_impro04/Ses01M_impro04_M010.wav
1	impro	M	fru	4	2	Session1/sentences/wav/Ses01M_impro04/Ses01M_impro04_M011.wav
1	impro	M	fru	4	4	Session1/sentences/wav/Ses01M_impro04/Ses01M_impro04_M012.wav
1	impro	M	fru	4	2	Session1/sentences/wav/Ses01M_impro04/Ses01M_impro04_M013.wav
1	impro	M	ang	4	3	Session1/sentences/wav/Ses01M_impro04/Ses01M_impro04_M014.wav
1	impro	M	fru	4	3	Session1/sentences/wav/Ses01M_impro04/Ses01M_impro04_M015.wav
1	impro	M	fru	4	3	Session1/sentences/wav/Ses01M_impro04/Ses01M_impro04_M016.wav
1	impro	M	fru	4	2	Session1/sentences/wav/Ses01M_impro04/Ses01M_impro04_M017.wav
1	impro	M	ang	4	4	Session1/sentences/wav/Ses01M_impro04/Ses01M_impro04_M018.wav
1	impro	M	xxx	0	0	Session1/sentences/wav/Ses01M_impro04/Ses01M_impro04_M019.wav
1	impro	M	fru	4	3	Session1/sentences/wav/Ses01M_impro04/Ses01M_impro04_M020.wav
1	impro	M	xxx	0	0	Session1/sentences/wav/Ses01M_impro04/Ses01M_impro04_M021.wav
1	impro	M	fru	4	3	Session1/sentences/wav/Ses01M_impro04/Ses01M_impro04_M022.wav
1	impro	M	ang	4	3	Session1/sentences/wav/Ses01M_impro04/Ses01M_impro04_M023.wav
1	impro	M	fru	4	3	Session1/sentences/wav/Ses01M_impro04/Ses01M_impro04_M024.wav
1	impro	M	neu	4	3	Session1/sentences/wav/Ses01M_impro04/Ses01M_impro04_M025.wav
1	impro	M	neu	4	3	Session1/sentences/wav/Ses01M_impro02/Ses01M_impro02_F000.wav
1	impro	M	xxx	0	0	Session1/sentences/wav/Ses01M_impro02/Ses01M_impro02_F001.wav
1	impro	M	sur	4	3	Session1/sentences/wav/Ses01M_impro02/Ses01M_impro02_F002.wav
1	impro	M	fru	4	3	Session1/sentences/wav/Ses01M_impro02/Ses01M_impro02_F003.wav
1	impro	M	fru	4	2	Session1/sentences/wav/Ses01M_impro02/Ses01M_impro02_F004.wav
1	impro	M	fru	4	2	Session1/sentences/wav/Ses01M_impro02/Ses01M_impro02_F005.wav
1	impro	M	fru	4	4	Session1/sentences/wav/Ses01M_impro02/Ses01M_impro02_F006.wav
1	impro	M	fru	4	3	Session1/sentences/wav/Ses01M_impro02/Ses01M_impro02_F007.wav
1	impro	M	fru	4	3	Session1/sentences/wav/Ses01M_impro02/Ses01M_impro02_F008.wav
1	impro	M	sad	4	3	Session1/sentences/wav/Ses01M_impro02/Ses01M_impro02_F009.wav
1	impro	M	sad	4	3	Session1/sentences/wav/Ses01M_impro02/Ses01M_impro02_F010.wav
1	impro	M	xxx	0	0	Session1/sentences/wav/Ses01M_impro02/Ses01M_impro02_F011.wav
1	impro	M	xxx	0	0	Session1/sentences/wav/Ses01M_impro02/Ses01M_impro02_F012.wav
1	impro	M	sad	4	3	Session1/sentences/wav/Ses01M_impro02/Ses01M_impro02_F013.wav
1	impro	M	xxx	0	0	Session1/sentences/wav/Ses01M_impro02/Ses01M_impro02_F014.wav
1	impro	M	sad	4	3	Session1/sentences/wav/Ses01M_impro02/Ses01M_impro02_F015.wav
1	impro	M	xxx	0	0	Session1/sentences/wav/Ses01M_impro02/Ses01M_impro02_F016.wav
1	impro	M	sad	4	3	Session1/sentences/wav/Ses01M_impro02/Ses01M_impro02_F017.wav
1	impro	M	xxx	0	0	Session1/sentences/wav/Ses01M_impro02/Ses01M_impro02_F018.wav
1	impro	M	sad	4	4	Session1/sentences/wav/Ses01M_impro02/Ses01M_impro02_F019.wav
1	impro	M	xxx	0	0	Session1/sentences/wav/Ses01M_impro02/Ses01M_impro02_F020.wav
1	impro	M	xxx	0	0	Session1/sentences/wav/Ses01M_impro02/Ses01M_impro02_F021.wav
1	impro	M	neu	4	2	Session1/sentences/wav/Ses01M_impro02/Ses01M_impro02_M000.wav
1	impro	M	sad	4	3	Session1/sentences/wav/Ses01M_impro02/Ses01M_impro02_M001.wav
1	impro	M	sad	4	3	Session1/sentences/wav/Ses01M_impro02/Ses01M_impro02_M002.wav
1	impro	M	sad	4	3	Session1/sentences/wav/Ses01M_impro02/Ses01M_impro02_M003.wav
1	impro	M	xxx	0	0	Session1/sentences/wav/Ses01M_impro02/Ses01M_impro02_M004.wav
1	impro	M	xxx	0	0	Session1/sentences/wav/Ses01M_impro02/Ses01M_impro02_M005.wav
1	impro	M	fru	4	2	Session1/sentences/wav/Ses01M_impro02/Ses01M_impro02_M006.wav
1	impro	M	sad	4	3	Session1/sentences/wav/Ses01M_impro02/Ses01M_impro02_M007.wav
1	impro	M	xxx	0	0	Session1/sentences/wav/Ses01M_impro02/Ses01M_impro02_M008.wav
1	impro	M	sad	4	4	Session1/sentences/wav/Ses01M_impro02/Ses01M_impro02_M009.wav
1	impro	M	sad	4	4	Session1/sentences/wav/Ses01M_impro02/Ses01M_impro02_M010.wav
1	impro	M	sad	4	4	Session1/sentences/wav/Ses01M_impro02/Ses01M_impro02_M011.wav
1	impro	M	sad	4	4	Session1/sentences/wav/Ses01M_impro02/Ses01M_impro02_M012.wav
1	impro	M	sad	4	4	Session1/sentences/wav/Ses01M_impro02/Ses01M_impro02_M013.wav
1	impro	M	sad	4	4	Session1/sentences/wav/Ses01M_impro02/Ses01M_impro02_M014.wav
1	impro	M	sad	4	3	Session1/sentences/wav/Ses01M_impro02/Ses01M_impro02_M015.wav
1	impro	M	sad	4	3	Session1/sentences/wav/Ses01M_impro02/Ses01M_impro02_M016.wav
1	impro	M	sad	4	3	Session1/sentences/wav/Ses01M_impro02/Ses01M_impro02_M017.wav
1	impro	M	sad	4	3	Session1/sentences/wav/Ses01M_impro02/Ses01M_impro02_M018.wav
1	impro	M	sad	4	3	Session1/sentences/wav/Ses01M_impro02/Ses01M_impro02_M019.wav
1	impro	M	sad	4	3	Session1/sentences/wav/Ses01M_impro02/Ses01M_impro02_M020.wav
1	impro	M	sad	4	3	Session1/sentences/wav/Ses01M_impro02/Ses01M_impro02_M021.wav
1	impro	M	sad	4	3	Session1/sentences/wav/Ses01M_impro02/Ses01M_impro02_M022.wav
1	impro	M	sad	4	3	Session1/sentences/wav/Ses01M_impro02/Ses01M_impro02_M023.wav
1	impro	M	xxx	0	0	Session1/sentences/wav/Ses01M_impro02/Ses01M_impro02_M024.wav
1	impro	M	sad	4	3	Session1/sentences/wav/Ses01M_impro02/Ses01M_impro02_M025.wav
1	impro	M	neu	4	3	Session1/sentences/wav/Ses01M_impro05/Ses01M_impro05_F000.wav
1	impro	M	neu	4	3	Session1/sentences/wav/Ses01M_impro05/Ses01M_impro05_F001.wav
1	impro	M	neu	4	3	Session1/sentences/wav/Ses01M_impro05/Ses01M_impro05_F002.wav
1	impro	M	neu	4	3	Session1/sentences/wav/Ses01M_impro05/Ses01M_impro05_F003.wav
1	impro	M	neu	4	3	Session1/sentences/wav/Ses01M_impro05/Ses01M_impro05_F004.wav
1	impro	M	neu	4	3	Session1/sentences/wav/Ses01M_impro05/Ses01M_impro05_F005.wav
1	impro	M	neu	4	3	Session1/sentences/wav/Ses01M_impro05/Ses01M_impro05_F006.wav
1	impro	M	neu	4	3	Session1/sentences/wav/Ses01M_impro05/Ses01M_impro05_F007.wav
1	impro	M	fru	4	2	Session1/sentences/wav/Ses01M_impro05/Ses01M_impro05_F008.wav
1	impro	M	xxx	0	0	Session1/sentences/wav/Ses01M_impro05/Ses01M_impro05_F009.wav
1	impro	M	xxx	0	0	Session1/sentences/wav/Ses01M_impro05/Ses01M_impro05_F010.wav
1	impro	M	neu	4	3	Session1/sentences/wav/Ses01M_impro05/Ses01M_impro05_F011.wav
1	impro	M	neu	4	3	Session1/sentences/wav/Ses01M_impro05/Ses01M_impro05_F012.wav
1	impro	M	neu	4	3	Session1/sentences/wav/Ses01M_impro05/Ses01M_impro05_F013.wav
1	impro	M	neu	4	3	Session1/sentences/wav/Ses01M_impro05/Ses01M_impro05_F014.wav
1	impro	M	neu	4	3	Session1/sentences/wav/Ses01M_impro05/Ses01M_impro05_F015.wav
1	impro	M	neu	4	3	Session1/sentences/wav/Ses01M_impro05/Ses01M_impro05_F016.wav
1	impro	M	neu	4	3	Session1/sentences/wav/Ses01M_impro05/Ses01M_impro05_F017.wav
1	impro	M	neu	4	3	Session1/sentences/wav/Ses01M_impro05/Ses01M_impro05_F018.wav
1	impro	M	neu	4	3	Session1/sentences/wav/Ses01M_impro05/Ses01M_impro05_F019.wav
1	impro	M	neu	4	3	Session1/sentences/wav/Ses01M_impro05/Ses01M_impro05_F020.wav
1	impro	M	neu	4	3	Session1/sentences/wav/Ses01M_impro05/Ses01M_impro05_F021.wav
1	impro	M	neu	4	3	Session1/sentences/wav/Ses01M_impro05/Ses01M_impro05_F022.wav
1	impro	M	neu	4	3	Session1/sentences/wav/Ses01M_impro05/Ses01M_impro05_F023.wav
1	impro	M	neu	4	3	Session1/sentences/wav/Ses01M_impro05/Ses01M_impro05_F024.wav
1	impro	M	neu	4	3	Session1/sentences/wav/Ses01M_impro05/Ses01M_impro05_F025.wav
1	impro	M	neu	4	3	Session1/sentences/wav/Ses01M_impro05/Ses01M_impro05_F026.wav
1	impro	M	neu	4	3	Session1/sentences/wav/Ses01M_impro05/Ses01M_impro05_F027.wav
1	impro	M	neu	4	3	Session1/sentences/wav/Ses01M_impro05/Ses01M_impro05_F028.wav
1	impro	M	neu	4	3	Session1/sentences/wav/Ses01M_impro05/Ses01M_impro05_F029.wav
1	impro	M	neu	4	3	Session1/sentences/wav/Ses01M_impro05/Ses01M_impro05_F030.wav
1	impro	M	neu	4	3	Session1/sentences/wav/Ses01M_impro05/Ses01M_impro05_F031.wav
1	impro	M	neu	4	3	Session1/sentences/wav/Ses01M_impro05/Ses01M_impro05_F032.wav
1	impro	M	neu	4	3	Session1/sentences/wav/Ses01M_impro05/Ses01M_impro05_F033.wav
1	impro	M	neu	4	3	Session1/sentences/wav/Ses01M_impro05/Ses01M_impro05_F034.wav
1	impro	M	fru	4	2	Session1/sentences/wav/Ses01M_impro05/Ses01M_impro05_F035.wav
1	impro	M	xxx	0	0	Session1/sentences/wav/Ses01M_impro05/Ses01M_impro05_F036.wav
1	impro	M	xxx	0	0	Session1/sentences/wav/Ses01M_impro05/Ses01M_impro05_F037.wav
1	impro	M	fru	4	2	Session1/sentences/wav/Ses01M_impro05/Ses01M_impro05_M000.wav
1	impro	M	fru	4	2	Session1/sentences/wav/Ses01M_impro05/Ses01M_impro05_M001.wav
1	impro	M	fru	4	4	Session1/sentences/wav/Ses01M_impro05/Ses01M_impro05_M002.wav
1	impro	M	xxx	0	0	Session1/sentences/wav/Ses01M_impro05/Ses01M_impro05_M003.wav
1	impro	M	ang	4	4	Session1/sentences/wav/Ses01M_impro05/Ses01M_impro05_M004.wav
1	impro	M	ang	4	4	Session1/sentences/wav/Ses01M_impro05/Ses01M_impro05_M005.wav
1	impro	M	ang	4	4	Session1/sentences/wav/Ses01M_impro05/Ses01M_impro05_M006.wav
1	impro	M	ang	4	4	Session1/sentences/wav/Ses01M_impro05/Ses01M_impro05_M007.wav
1	impro	M	ang	4	3	Session1/sentences/wav/Ses01M_impro05/Ses01M_impro05_M008.wav
1	impro	M	fru	4	3	Session1/sentences/wav/Ses01M_impro05/Ses01M_impro05_M009.wav
1	impro	M	fru	4	4	Session1/sentences/wav/Ses01M_impro05/Ses01M_impro05_M010.wav
1	impro	M	xxx	0	0	Session1/sentences/wav/Ses01M_impro05/Ses01M_impro05_M011.wav
1	impro	M	xxx	0	0	Session1/sentences/wav/Ses01M_impro05/Ses01M_impro05_M012.wav
1	impro	M	xxx	0	0	Session1/sentences/wav/Ses01M_impro05/Ses01M_impro05_M013.wav
1	impro	M	xxx	0	0	Session1/sentences/wav/Ses01M_impro05/Ses01M_impro05_M014.wav
1	impro	M	neu	4	2	Session1/sentences/wav/Ses01M_impro05/Ses01M_impro05_M015.wav
1	impro	M	xxx	0	0	Session1/sentences/wav/Ses01M_impro05/Ses01M_impro05_M016.wav
1	impro	M	xxx	0	0	Session1/sentences/wav/Ses01M_impro05/Ses01M_impro05_M017.wav
1	impro	M	fru	4	3	Session1/sentences/wav/Ses01M_impro05/Ses01M_impro05_M018.wav
1	impro	M	xxx	0	0	Session1/sentences/wav/Ses01M_impro05/Ses01M_impro05_M019.wav
1	impro	M	ang	4	2	Session1/sentences/wav/Ses01M_impro05/Ses01M_impro05_M020.wav
1	impro	M	ang	4	2	Session1/sentences/wav/Ses01M_impro05/Ses01M_impro05_M021.wav
1	impro	M	ang	4	2	Session1/sentences/wav/Ses01M_impro05/Ses01M_impro05_M022.wav
1	impro	M	ang	4	4	Session1/sentences/wav/Ses01M_impro05/Ses01M_impro05_M023.wav
1	impro	M	ang	4	3	Session1/sentences/wav/Ses01M_impro05/Ses01M_impro05_M024.wav
1	impro	M	ang	4	3	Session1/sentences/wav/Ses01M_impro05/Ses01M_impro05_M025.wav
1	impro	M	ang	4	3	Session1/sentences/wav/Ses01M_impro05/Ses01M_impro05_M026.wav
1	impro	M	ang	4	2	Session1/sentences/wav/Ses01M_impro05/Ses01M_impro05_M027.wav
1	impro	M	ang	4	4	Session1/sentences/wav/Ses01M_impro05/Ses01M_impro05_M028.wav
1	impro	M	xxx	0	0	Session1/sentences/wav/Ses01M_impro05/Ses01M_impro05_M029.wav
1	impro	M	fru	4	3	Session1/sentences/wav/Ses01M_impro05/Ses01M_impro05_M030.wav
1	impro	M	ang	4	4	Session1/sentences/wav/Ses01M_impro05/Ses01M_impro05_M031.wav
2	impro	M	neu	4	2	Session2/sentences/wav/Ses02M_impro04/Ses02M_impro04_F000.wav
2	impro	M	neu	4	2	Session2/sentences/wav/Ses02M_impro04/Ses02M_impro04_F001.wav
2	impro	M	neu	4	3	Session2/sentences/wav/Ses02M_impro04/Ses02M_impro04_F002.wav
2	impro	M	neu	4	2	Session2/sentences/wav/Ses02M_impro04/Ses02M_impro04_F003.wav
2	impro	M	neu	4	2	Session2/sentences/wav/Ses02M_impro04/Ses02M_impro04_F004.wav
2	impro	M	neu	4	2	Session2/sentences/wav/Ses02M_impro04/Ses02M_impro04_F005.wav
2	impro	M	neu	4	2	Session2/sentences/wav/Ses02M_impro04/Ses02M_impro04_F006.wav
2	impro	M	neu	4	3	Session2/sentences/wav/Ses02M_impro04/Ses02M_impro04_F007.wav
2	impro	M	neu	4	2	Session2/sentences/wav/Ses02M_impro04/Ses02M_impro04_F008.wav
2	impro	M	sad	4	3	Session2/sentences/wav/Ses02M_impro04/Ses02M_impro04_F009.wav
2	impro	M	neu	4	3	Session2/sentences/wav/Ses02M_impro04/Ses02M_impro04_F010.wav
2	impro	M	neu	4	3	Session2/sentences/wav/Ses02M_impro04/Ses02M_impro04_F011.wav
2	impro	M	neu	4	2	Session2/sentences/wav/Ses02M_impro04/Ses02M_impro04_F012.wav
2	impro	M	xxx	0	0	Session2/sentences/wav/Ses02M_impro04/Ses02M_impro04_F013.wav
2	impro	M	neu	4	2	Session2/sentences/wav/Ses02M_impro04/Ses02M_impro04_F014.wav
2	impro	M	neu	4	3	Session2/sentences/wav/Ses02M_impro04/Ses02M_impro04_F015.wav
2	impro	M	neu	4	2	Session2/sentences/wav/Ses02M_impro04/Ses02M_impro04_F016.wav
2	impro	M	xxx	0	0	Session2/sentences/wav/Ses02M_impro04/Ses02M_impro04_F017.wav
2	impro	M	fru	3	3	Session2/sentences/wav/Ses02M_impro04/Ses02M_impro04_M000.wav
2	impro	M	fru	3	2	Session2/sentences/wav/Ses02M_impro04/Ses02M_impro04_M001.wav
2	impro	M	fru	3	3	Session2/sentences/wav/Ses02M_impro04/Ses02M_impro04_M002.wav
2	impro	M	fru	3	3	Session2/sentences/wav/Ses02M_impro04/Ses02M_impro04_M003.wav
2	impro	M	fru	3	2	Session2/sentences/wav/Ses02M_impro04/Ses02M_impro04_M004.wav
2	impro	M	fru	3	3	Session2/sentences/wav/Ses02M_impro04/Ses02M_impro04_M005.wav
2	impro	M	fru	3	2	Session2/sentences/wav/Ses02M_impro04/Ses02M_impro04_M006.wav
2	impro	M	fru	3	3	Session2/sentences/wav/Ses02M_impro04/Ses02M_impro04_M007.wav
2	impro	M	xxx	0	0	Session2/sentences/wav/Ses02M_impro04/Ses02M_impro04_M008.wav
2	impro	M	fru	3	3	Session2/sentences/wav/Ses02M_impro04/Ses02M_impro04_M009.wav
2	impro	M	fru	3	2	Session2/sentences/wav/Ses02M_impro04/Ses02M_impro04_M010.wav
2	impro	M	fru	3	3	Session2/sentences/wav/Ses02M_impro04/Ses02M_impro04_M011.wav
2	impro	M	fru	3	2	Session2/sentences/wav/Ses02M_impro04/Ses02M_impro04_M012.wav
2	impro	M	fru	3	3	Session2/sentences/wav/Ses02M_impro04/Ses02M_impro04_M013.wav
2	impro	M	sad	3	2	Session2/sentences/wav/Ses02M_impro04/Ses02M_impro04_M014.wav
2	impro	M	fru	3	2	Session2/sentences/wav/Ses02M_impro04/Ses02M_impro04_M015.wav
2	impro	M	fru	3	3	Session2/sentences/wav/Ses02M_impro04/Ses02M_impro04_M016.wav
2	impro	M	fru	3	3	Session2/sentences/wav/Ses02M_impro04/Ses02M_impro04_M017.wav
2	impro	M	fru	3	2	Session2/sentences/wav/Ses02M_impro04/Ses02M_impro04_M018.wav
2	impro	M	ang	3	2	Session2/sentences/wav/Ses02M_impro04/Ses02M_impro04_M019.wav
2	impro	M	fru	3	2	Session2/sentences/wav/Ses02M_impro04/Ses02M_impro04_M020.wav
2	impro	M	xxx	0	0	Session2/sentences/wav/Ses02M_impro04/Ses02M_impro04_M021.wav
2	impro	M	sad	3	2	Session2/sentences/wav/Ses02M_impro04/Ses02M_impro04_M022.wav
2	script	M	exc	3	2	Session2/sentences/wav/Ses02M_script03_2/Ses02M_script03_2_F000.wav
2	script	M	exc	3	2	Session2/sentences/wav/Ses02M_script03_2/Ses02M_script03_2_F001.wav
2	script	M	neu	3	2	Session2/sentences/wav/Ses02M_script03_2/Ses02M_script03_2_F002.wav
2	script	M	neu	3	2	Session2/sentences/wav/Ses02M_script03_2/Ses02M_script03_2_F003.wav
2	script	M	xxx	0	0	Session2/sentences/wav/Ses02M_script03_2/Ses02M_script03_2_F004.wav
2	script	M	neu	3	2	Session2/sentences/wav/Ses02M_script03_2/Ses02M_script03_2_F005.wav
2	script	M	neu	3	2	Session2/sentences/wav/Ses02M_script03_2/Ses02M_script03_2_F006.wav
2	script	M	neu	3	2	Session2/sentences/wav/Ses02M_script03_2/Ses02M_script03_2_F007.wav
2	script	M	fru	3	2	Session2/sentences/wav/Ses02M_script03_2/Ses02M_script03_2_F008.wav
2	script	M	neu	3	2	Session2/sentences/wav/Ses02M_script03_2/Ses02M_script03_2_F009.wav
2	script	M	xxx	0	0	Session2/sentences/wav/Ses02M_script03_2/Ses02M_script03_2_F010.wav
2	script	M	neu	3	2	Session2/sentences/wav/Ses02M_script03_2/Ses02M_script03_2_F011.wav
2	script	M	neu	3	2	Session2/sentences/wav/Ses02M_script03_2/Ses02M_script03_2_F012.wav
2	script	M	xxx	0	0	Session2/sentences/wav/Ses02M_script03_2/Ses02M_script03_2_F013.wav
2	script	M	ang	3	2	Session2/sentences/wav/Ses02M_script03_2/Ses02M_script03_2_F014.wav
2	script	M	neu	3	2	Session2/sentences/wav/Ses02M_script03_2/Ses02M_script03_2_F015.wav
2	script	M	xxx	0	0	Session2/sentences/wav/Ses02M_script03_2/Ses02M_script03_2_F016.wav
2	script	M	xxx	0	0	Session2/sentences/wav/Ses02M_script03_2/Ses02M_script03_2_F017.wav
2	script	M	fru	3	2	Session2/sentences/wav/Ses02M_script03_2/Ses02M_script03_2_F018.wav
2	script	M	ang	3	3	Session2/sentences/wav/Ses02M_script03_2/Ses02M_script03_2_F019.wav
2	script	M	xxx	0	0	Session2/sentences/wav/Ses02M_script03_2/Ses02M_script03_2_F020.wav
2	script	M	xxx	0	0	Session2/sentences/wav/Ses02M_script03_2/Ses02M_script03_2_F021.wav
2	script	M	xxx	0	0	Session2/sentences/wav/Ses02M_script03_2/Ses02M_script03_2_F022.wav
2	script	M	ang	3	3	Session2/sentences/wav/Ses02M_script03_2/Ses02M_script03_2_F023.wav
2	script	M	neu	3	2	Session2/sentences/wav/Ses02M_script03_2/Ses02M_script03_2_F024.wav
2	script	M	xxx	0	0	Session2/sentences/wav/Ses02M_script03_2/Ses02M_script03_2_F025.wav
2	script	M	xxx	0	0	Session2/sentences/wav/Ses02M_script03_2/Ses02M_script03_2_F026.wav
2	script	M	xxx	0	0	Session2/sentences/wav/Ses02M_script03_2/Ses02M_script03_2_F027.wav
2	script	M	ang	3	2	Session2/sentences/wav/Ses02M_script03_2/Ses02M_script03_2_F028.wav
2	script	M	xxx	0	0	Session2/sentences/wav/Ses02M_script03_2/Ses02M_script03_2_F029.wav
2	script	M	xxx	0	0	Session2/sentences/wav/Ses02M_script03_2/Ses02M_script03_2_F030.wav
2	script	M	xxx	0	0	Session2/sentences/wav/Ses02M_script03_2/Ses02M_script03_2_F031.wav
2	script	M	xxx	0	0	Session2/sentences/wav/Ses02M_script03_2/Ses02M_script03_2_F032.wav
2	script	M	xxx	0	0	Session2/sentences/wav/Ses02M_script03_2/Ses02M_script03_2_F033.wav
2	script	M	fru	3	2	Session2/sentences/wav/Ses02M_script03_2/Ses02M_script03_2_F034.wav
2	script	M	ang	3	3	Session2/sentences/wav/Ses02M_script03_2/Ses02M_script03_2_F035.wav
2	script	M	ang	3	3	Session2/sentences/wav/Ses02M_script03_2/Ses02M_script03_2_F036.wav
2	script	M	ang	3	3	Session2/sentences/wav/Ses02M_script03_2/Ses02M_script03_2_F037.wav
2	script	M	ang	3	3	Session2/sentences/wav/Ses02M_script03_2/Ses02M_script03_2_F038.wav
2	script	M	ang	3	2	Session2/sentences/wav/Ses02M_script03_2/Ses02M_script03_2_F039.wav
2	script	M	ang	3	3	Session2/sentences/wav/Ses02M_script03_2/Ses02M_script03_2_F040.wav
2	script	M	ang	3	3	Session2/sentences/wav/Ses02M_script03_2/Ses02M_script03_2_F041.wav
2	script	M	ang	3	2	Session2/sentences/wav/Ses02M_script03_2/Ses02M_script03_2_F042.wav
2	script	M	neu	3	2	Session2/sentences/wav/Ses02M_script03_2/Ses02M_script03_2_M000.wav
2	script	M	ang	3	2	Session2/sentences/wav/Ses02M_script03_2/Ses02M_script03_2_M001.wav
2	script	M	xxx	0	0	Session2/sentences/wav/Ses02M_script03_2/Ses02M_script03_2_M002.wav
2	script	M	ang	3	2	Session2/sentences/wav/Ses02M_script03_2/Ses02M_script03_2_M003.wav
2	script	M	xxx	0	0	Session2/sentences/wav/Ses02M_script03_2/Ses02M_script03_2_M004.wav
2	script	M	ang	3	2	Session2/sentences/wav/Ses02M_script03_2/Ses02M_script03_2_M005.wav
2	script	M	xxx	0	0	Session2/sentences/wav/Ses02M_script03_2/Ses02M_script03_2_M006.wav
2	script	M	ang	3	3	Session2/sentences/wav/Ses02M_script03_2/Ses02M_script03_2_M007.wav
2	script	M	xxx	0	0	Session2/sentences/wav/Ses02M_script03_2/Ses02M_script03_2_M008.wav
2	script	M	xxx	0	0	Session2/sentences/wav/Ses02M_script03_2/Ses02M_script03_2_M009.wav
2	script	M	neu	3	2	Session2/sentences/wav/Ses02M_script03_2/Ses02M_script03_2_M010.wav
2	script	M	neu	3	2	Session2/sentences/wav/Ses02M_script03_2/Ses02M_script03_2_M011.wav
2	script	M	neu	3	2	Session2/sentences/wav/Ses02M_script03_2/Ses02M_script03_2_M012.wav
2	script	M	xxx	0	0	Session2/sentences/wav/Ses02M_script03_2/Ses02M_script03_2_M013.wav
2	script	M	xxx	0	0	Session2/sentences/wav/Ses02M_script03_2/Ses02M_script03_2_M014.wav
2	script	M	fru	3	2	Session2/sentences/wav/Ses02M_script03_2/Ses02M_script03_2_M015.wav
2	script	M	neu	3	2	Session2/sentences/wav/Ses02M_script03_2/Ses02M_script03_2_M016.wav
2	script	M	xxx	0	0	Session2/sentences/wav/Ses02M_script03_2/Ses02M_script03_2_M017.wav
2	script	M	neu	3	2	Session2/sentences/wav/Ses02M_script03_2/Ses02M_script03_2_M018.wav
2	script	M	xxx	0	0	Session2/sentences/wav/Ses02M_script03_2/Ses02M_script03_2_M019.wav
2	script	M	xxx	0	0	Session2/sentences/wav/Ses02M_script03_2/Ses02M_script03_2_M020.wav
2	script	M	fru	3	2	Session2/sentences/wav/Ses02M_script03_2/Ses02M_script03_2_M021.wav
2	script	M	fru	3	2	Session2/sentences/wav/Ses02M_script03_2/Ses02M_script03_2_M022.wav
2	script	M	fru	3	2	Session2/sentences/wav/Ses02M_script03_2/Ses02M_script03_2_M023.wav
2	script	M	neu	3	2	Session2/sentences/wav/Ses02M_script03_2/Ses02M_script03_2_M024.wav
2	script	M	xxx	0	0	Session2/sentences/wav/Ses02M_script03_2/Ses02M_script03_2_M025.wav
2	script	M	ang	3	2	Session2/sentences/wav/Ses02M_script03_2/Ses02M_script03_2_M026.wav
2	script	M	ang	3	2	Session2/sentences/wav/Ses02M_script03_2/Ses02M_script03_2_M027.wav
2	script	M	xxx	0	0	Session2/sentences/wav/Ses02M_script03_2/Ses02M_script03_2_M028.wav
2	script	M	xxx	0	0	Session2/sentences/wav/Ses02M_script03_2/Ses02M_script03_2_M029.wav
2	script	M	xxx	0	0	Session2/sentences/wav/Ses02M_script03_2/Ses02M_script03_2_M030.wav
2	script	M	ang	3	2	Session2/sentences/wav/Ses02M_script03_2/Ses02M_script03_2_M031.wav
2	script	M	neu	3	2	Session2/sentences/wav/Ses02M_script03_2/Ses02M_script03_2_M032.wav
2	script	M	neu	3	2	Session2/sentences/wav/Ses02M_script03_2/Ses02M_script03_2_M033.wav
2	script	M	xxx	0	0	Session2/sentences/wav/Ses02M_script03_2/Ses02M_script03_2_M034.wav
2	script	M	xxx	0	0	Session2/sentences/wav/Ses02M_script03_2/Ses02M_script03_2_M035.wav
2	script	M	xxx	0	0	Session2/sentences/wav/Ses02M_script03_2/Ses02M_script03_2_M036.wav
2	script	M	fru	3	2	Session2/sentences/wav/Ses02M_script03_2/Ses02M_script03_2_M037.wav
2	script	M	xxx	0	0	Session2/sentences/wav/Ses02M_script03_2/Ses02M_script03_2_M038.wav
2	script	M	ang	3	3	Session2/sentences/wav/Ses02M_script03_2/Ses02M_script03_2_M039.wav
2	script	M	ang	3	3	Session2/sentences/wav/Ses02M_script03_2/Ses02M_script03_2_M040.wav
2	script	M	ang	3	2	Session2/sentences/wav/Ses02M_script03_2/Ses02M_script03_2_M041.wav
2	script	M	ang	3	2	Session2/sentences/wav/Ses02M_script03_2/Ses02M_script03_2_M042.wav
2	script	M	ang	3	3	Session2/sentences/wav/Ses02M_script03_2/Ses02M_script03_2_M043.wav
2	script	M	ang	3	3	Session2/sentences/wav/Ses02M_script03_2/Ses02M_script03_2_M044.wav
2	script	M	ang	3	3	Session2/sentences/wav/Ses02M_script03_2/Ses02M_script03_2_M045.wav
2	script	M	ang	3	3	Session2/sentences/wav/Ses02M_script03_2/Ses02M_script03_2_M046.wav
2	script	M	ang	3	3	Session2/sentences/wav/Ses02M_script03_2/Ses02M_script03_2_M047.wav
2	impro	M	sad	4	4	Session2/sentences/wav/Ses02M_impro02/Ses02M_impro02_F000.wav
2	impro	M	sad	4	4	Session2/sentences/wav/Ses02M_impro02/Ses02M_impro02_F001.wav
2	impro	M	sad	4	4	Session2/sentences/wav/Ses02M_impro02/Ses02M_impro02_F002.wav
2	impro	M	sad	4	3	Session2/sentences/wav/Ses02M_impro02/Ses02M_impro02_F003.wav
2	impro	M	sad	4	4	Session2/sentences/wav/Ses02M_impro02/Ses02M_impro02_F004.wav
2	impro	M	sad	4	3	Session2/sentences/wav/Ses02M_impro02/Ses02M_impro02_F005.wav
2	impro	M	sad	4	4	Session2/sentences/wav/Ses02M_impro02/Ses02M_impro02_F006.wav
2	impro	M	sad	4	4	Session2/sentences/wav/Ses02M_impro02/Ses02M_impro02_F007.wav
2	impro	M	sad	4	3	Session2/sentences/wav/Ses02M_impro02/Ses02M_impro02_F008.wav
2	impro	M	sad	4	2	Session2/sentences/wav/Ses02M_impro02/Ses02M_impro02_F009.wav
2	impro	M	sad	4	3	Session2/sentences/wav/Ses02M_impro02/Ses02M_impro02_F010.wav
2	impro	M	fru	4	3	Session2/sentences/wav/Ses02M_impro02/Ses02M_impro02_F011.wav
2	impro	M	sad	4	4	Session2/sentences/wav/Ses02M_impro02/Ses02M_impro02_F012.wav
2	impro	M	sad	4	3	Session2/sentences/wav/Ses02M_impro02/Ses02M_impro02_F013.wav
2	impro	M	sad	4	3	Session2/sentences/wav/Ses02M_impro02/Ses02M_impro02_F014.wav
2	impro	M	sad	3	3	Session2/sentences/wav/Ses02M_impro02/Ses02M_impro02_M000.wav
2	impro	M	sad	3	3	Session2/sentences/wav/Ses02M_impro02/Ses02M_impro02_M001.wav
2	impro	M	sad	3	2	Session2/sentences/wav/Ses02M_impro02/Ses02M_impro02_M002.wav
2	impro	M	fru	3	3	Session2/sentences/wav/Ses02M_impro02/Ses02M_impro02_M003.wav
2	impro	M	xxx	0	0	Session2/sentences/wav/Ses02M_impro02/Ses02M_impro02_M004.wav
2	impro	M	xxx	0	0	Session2/sentences/wav/Ses02M_impro02/Ses02M_impro02_M005.wav
2	impro	M	xxx	0	0	Session2/sentences/wav/Ses02M_impro02/Ses02M_impro02_M006.wav
2	impro	M	sad	3	2	Session2/sentences/wav/Ses02M_impro02/Ses02M_impro02_M007.wav
2	impro	M	sad	3	2	Session2/sentences/wav/Ses02M_impro02/Ses02M_impro02_M008.wav
2	impro	M	sad	3	2	Session2/sentences/wav/Ses02M_impro02/Ses02M_impro02_M009.wav
2	impro	M	xxx	0	0	Session2/sentences/wav/Ses02M_impro02/Ses02M_impro02_M010.wav
2	impro	M	xxx	0	0	Session2/sentences/wav/Ses02M_impro02/Ses02M_impro02_M011.wav
2	impro	M	xxx	0	0	Session2/sentences/wav/Ses02M_impro02/Ses02M_impro02_M012.wav
2	impro	M	sad	3	2	Session2/sentences/wav/Ses02M_impro02/Ses02M_impro02_M013.wav
2	impro	M	neu	3	2	Session2/sentences/wav/Ses02M_impro02/Ses02M_impro02_M014.wav
2	impro	M	xxx	0	0	Session2/sentences/wav/Ses02M_impro02/Ses02M_impro02_M015.wav
2	impro	M	xxx	0	0	Session2/sentences/wav/Ses02M_impro02/Ses02M_impro02_M016.wav
2	impro	M	sad	3	2	Session2/sentences/wav/Ses02M_impro02/Ses02M_impro02_M017.wav
2	impro	M	sad	3	2	Session2/sentences/wav/Ses02M_impro02/Ses02M_impro02_M018.wav
2	impro	M	xxx	0	0	Session2/sentences/wav/Ses02M_impro06/Ses02M_impro06_F000.wav
2	impro	M	sur	4	3	Session2/sentences/wav/Ses02M_impro06/Ses02M_impro06_F001.wav
2	impro	M	sad	4	2	Session2/sentences/wav/Ses02M_impro06/Ses02M_impro06_F002.wav
2	impro	M	sad	4	4	Session2/sentences/wav/Ses02M_impro06/Ses02M_impro06_F003.wav
2	impro	M	sad	4	4	Session2/sentences/wav/Ses02M_impro06/Ses02M_impro06_F004.wav
2	impro	M	sad	4	3	Session2/sentences/wav/Ses02M_impro06/Ses02M_impro06_F005.wav
2	impro	M	sad	4	3	Session2/sentences/wav/Ses02M_impro06/Ses02M_impro06_F006.wav
2	impro	M	sad	4	2	Session2/sentences/wav/Ses02M_impro06/Ses02M_impro06_F007.wav
2	impro	M	sad	4	3	Session2/sentences/wav/Ses02M_impro06/Ses02M_impro06_F008.wav
2	impro	M	sad	4	3	Session2/sentences/wav/Ses02M_impro06/Ses02M_impro06_F009.wav
2	impro	M	sad	4	3	Session2/sentences/wav/Ses02M_impro06/Ses02M_impro06_F010.wav
2	impro	M	sad	4	2	Session2/sentences/wav/Ses02M_impro06/Ses02M_impro06_F011.wav
2	impro	M	sad	4	3	Session2/sentences/wav/Ses02M_impro06/Ses02M_impro06_F012.wav
2	impro	M	sad	4	2	Session2/sentences/wav/Ses02M_impro06/Ses02M_impro06_F013.wav
[truncated: 8,040 more rows]
